# Supplementary material for: Morphometrics Reveals Complex and Heritable Apple Leaf Shapes
Source: Front Plant Sci. 2018 Jan 4;8:2185. doi: 10.3389/fpls.2017.02185 (PMC5758599; doi:10.3389/fpls.2017.02185)
Supplement: Table S1 — All leaf phenotypes assessed in apple, following REML-adjustment. Accessions are identified by their unique “apple id.” Species information for these accessions is available in Table S2. [file Table1.CSV]

apple id	EFD PC1	EFD PC2	EFD PC3	EFD PC4	EFD PC5	PH PC1	PH PC2	PH PC3	PH PC4	PH PC5	dry weight	leaf mass per area	surface area	surface area var	length	length var	width	width var	minor	minor var	major	major var	aspect ratio	aspect ratio var
1	-0.012244887	0.004310254	0.044844017	-0.018568298	0.004490922	-10.49814802	2.520492471	-2.417242014	-2.172124572	-4.919643174	1.441468694	0.01148943	13.11773206	10.79650676	8.318585692	8.995247724	3.421592329	7.170824757	2.993350797	7.879124013	5.69466412	10.5659563	1.84808642	13.97892446
10	-0.051632485	-0.024616539	-0.00494252	-0.000335212	-0.003057102	-12.42802581	-0.470947217	7.743912523	-3.604170162	1.351425492	1.810120895	0.01007767	18.75614025	10.63784612	10.04160258	6.18561554	4.015520277	5.416633256	3.627484407	6.480309831	6.768431145	7.538524459	1.83950862	7.284663176
1000	0.031956706	-0.010351353	0.009209409	0.00775529	-0.007117722	8.387866019	2.150173882	4.269820314	1.909135176	0.631851746	4.230390236	0.01193241	34.41113677	8.845725576	11.80250458	8.893636511	5.618820694	7.283736476	5.090548976	5.798454356	8.361885789	5.984418814	1.617324974	8.098424338
1001	0.069678937	-0.0444326	-0.015451606	-0.00329976	0.003585586	20.32947692	-1.635211452	5.154790973	-3.635744057	-6.027150127	2.953954353	0.011130537	26.00983783	15.63632601	9.667218365	7.733684657	5.065889323	8.629651021	4.787820245	9.458611379	6.925406759	9.361874154	1.416496341	11.12270194
1002	-0.086168418	0.00493551	-0.010132465	-0.000160878	0.002234871	-26.15266424	1.781963631	-3.16325744	-2.886835827	4.263066	2.20509865	0.010248696	20.78575518	10.76857034	10.96157706	6.476746279	3.969930426	7.646408974	3.454186083	7.719121872	7.685003558	6.244334187	2.243722296	8.153607083
1004	-0.063852452	0.076045907	0.048100944	-0.019042636	0.002177286	-13.52626244	4.011203391	-0.719632986	1.379412097	-5.572235868	3.905864393	0.016147944	24.2210338	9.448775654	11.56921875	6.595340146	4.251975839	5.473257677	3.796224537	5.992126292	8.00890381	6.833840531	2.193193579	9.748751258
1007	-0.09869819	0.014311807	0.020683082	-0.008384381	0.003358171	-28.49213471	11.74968707	-5.197983968	5.177892572	-0.914444366	1.99228495	0.010102187	20.31213988	11.11874623	11.57369992	7.927261416	3.850271158	9.294584012	3.373158944	9.074204172	7.742099823	6.293314614	2.338159468	10.73742343
1008	-0.060846507	-0.033361912	0.010064331	-0.007832998	-0.000562854	-14.54745322	11.16157702	3.670632452	0.13371091	-3.334386666	0.815007002	NA	10.9480617	12.9706612	8.355882961	10.06681979	3.589407938	9.982016574	2.749621407	10.25249024	5.710012435	7.835041261	1.872522145	14.01668643
1009	-0.011245522	0.016515454	0.011498225	0.002789227	0.002402473	-2.326392963	-8.60452942	-1.378588596	0.037676239	-0.029396105	2.124972438	0.010094129	20.19866718	12.96528155	9.528414771	8.693420232	3.733719548	7.75301767	3.603822141	11.32177681	6.85684981	7.284943763	1.971051466	15.53088044
101	-0.024893798	-0.00524897	-0.00310522	0.008559473	0.00351257	-5.273847354	-5.408547662	5.34016659	-1.396332572	5.195699171	2.474141132	0.011470166	21.49374875	10.91058578	9.680495557	11.46920674	3.977280527	6.604131117	3.839981003	5.208648547	6.983261397	9.6765151	1.904535825	10.51862284
1010	-0.024217236	0.024468175	0.040472772	0.008981094	-0.003476484	-10.21635385	-1.012493076	7.518123541	1.891226143	3.861496862	2.288939293	0.014210653	15.83860332	16.0768953	8.969942589	6.547006858	3.350595407	9.364521212	3.072955269	11.84848101	6.158282544	5.644480013	1.974703297	9.849789598
1014	-0.019693662	-0.026776499	0.004426114	0.001245183	-0.00430072	-4.130127224	-0.359100101	9.034385205	-3.799820459	-0.817627093	3.178994119	NA	23.83806974	8.363774763	10.09910059	6.916877658	4.975833965	21.6475272	4.097123521	3.914528642	7.401236239	8.465000746	1.770183657	12.52552642
1015	-0.060842981	-0.002990039	0.037499524	-0.003184281	0.016881552	-20.13362843	2.681389915	-2.742840983	2.691569078	-0.732849367	2.278648159	0.010901699	19.6508245	13.56892131	9.673911726	9.919789604	3.572301278	2.738142195	3.369963419	7.059464908	6.94325581	10.85801078	2.212801423	13.37368843
1016	0.041502378	-0.014849441	-0.018722442	-0.012017355	0.003320626	14.86718156	0.081245512	-2.263690414	-8.808091397	-4.347776795	2.792069266	0.010044061	27.59243168	10.09273395	10.60864912	10.32191142	4.962587068	10.65383208	4.614893392	10.0860918	7.615541047	6.704801174	1.637449755	13.49783476
1017	0.033346694	-0.010164568	0.027064934	0.010768419	0.003656998	5.982406285	-8.005647011	5.624032742	-0.792091949	0.706374688	3.310648159	0.010673811	30.3184245	16.04129498	11.13401173	11.44798412	5.115701278	6.388369386	4.800163419	11.41008272	8.17575581	7.892269879	1.749648231	11.57301096
1019	-0.058684771	0.008164254	-0.025131693	-0.007431798	0.002135565	-11.04658546	-6.138408703	-5.705649339	-5.253406303	-5.245868935	2.592296718	0.010985686	24.06880986	11.71853068	11.16741782	9.493633904	4.316637818	7.025655741	3.920380864	6.99135623	7.741743811	8.522380149	1.986419461	10.86885659
102	0.025543741	0.019108127	-0.001826775	0.004908724	0.009755314	5.968595081	-11.44242956	-3.790075054	0.207590039	6.09586011	1.295069266	0.009351775	13.50793168	6.686227441	7.344849122	6.52485976	3.068387068	9.406513017	2.891993392	7.645583736	5.548641047	3.57179669	1.890524364	9.661976441
1023	-0.075228574	-0.000541123	0.004215478	0.001101007	-0.003075769	-19.930843	7.781121604	2.248096087	0.352499712	5.284675045	1.623779551	0.011094222	14.57427407	9.217063759	9.154520982	6.173887191	3.484055331	7.758348263	3.110833726	7.204216337	6.29231256	5.039702706	2.105958435	7.120551704
1024	-0.05671416	0.006570594	0.008738016	-0.003015926	0.004188223	-19.36061275	-2.39555413	-0.346637433	-5.387031875	1.440290974	1.216627672	0.010949309	11.87450763	13.28762964	9.004295845	13.59487191	3.204716069	8.752920689	2.668620238	8.339782041	6.287368027	11.87061133	2.160489025	15.41815917
1026	0.089315685	0.026429938	-0.008322571	-0.009711699	-0.008024824	21.81498636	7.816463466	-8.014505484	5.219391175	1.439784136	2.621627672	0.010883639	24.44130763	11.46221049	9.522695845	12.85687164	4.687916069	5.538726651	4.289620238	5.224050747	7.238368027	10.38549253	1.638530635	11.84129892
103	-0.122954282	0.034663655	-0.000942751	0.000440124	0.00579414	-33.40018949	8.213837877	-11.98500956	1.922932045	1.509203069	1.842972855	0.010689332	15.85459357	16.73460717	9.947714133	14.37316008	3.063480101	7.06435921	2.732415385	8.208836649	7.069002244	11.07873871	2.760758694	9.298012757
1030	-0.082550086	0.002432755	-0.005025526	-0.001454497	0.000825216	-22.25925665	9.129964044	-2.851640307	4.20703851	1.483715456	1.84969784	0.010057426	18.23015777	9.111823144	10.22637153	4.404792301	3.729380431	11.23560989	3.286519873	7.29821131	7.087526032	5.108378618	2.23672819	9.49438721
1033	0.009156096	0.011928986	-0.015181155	0.007425994	-0.014488501	6.22217523	-3.707030105	9.302613845	3.850549007	-2.378459641	1.085737142	0.011244602	9.491152545	10.46439559	7.091861351	6.839870248	3.377947656	7.510583732	2.977078578	7.749280848	4.884609113	5.606025413	1.697918204	7.101385057
1034	0.008778252	-0.025968475	-0.032510292	-0.024448438	0.008674474	7.293370462	-2.013681091	-6.363471377	-10.11394309	-6.521551848	2.945256499	NA	32.93310358	13.085038	11.62012696	8.951004078	5.422030859	7.583265056	5.041722821	7.467435086	8.246863899	8.123195378	1.632520805	6.343155667
1035	0.03049764	0.00980328	-0.017082838	-0.003256953	0.00023233	10.64665491	-3.451699942	-4.445908584	-0.32759635	-0.922269319	1.93528495	0.009416534	21.41233988	4.459042804	9.309099923	10.01278066	4.472871158	7.993900597	4.078758944	8.732192456	6.732399823	6.79471132	1.728403541	14.21858537
1036	-0.063304195	-0.024586249	-0.00577226	-0.001825859	0.004969754	-18.78068933	1.579904948	1.282838061	-5.052535552	0.997537328	2.707468694	0.011477254	23.96353206	10.42208024	11.48668569	7.61623999	4.200992329	6.342405294	3.805950797	7.063773046	7.93446412	7.147768256	2.03040777	9.615137167
1037	0.039160447	-0.034507665	-0.001239892	0.006927728	0.002383215	13.2862573	0.678596425	6.067623659	-0.136376894	-2.515018864	2.884695414	0.010533323	27.81634047	13.19625798	10.08320662	9.012165164	5.106617417	5.791076055	4.759380868	7.483648344	7.323611288	8.94850302	1.563834412	8.370530238
1039	0.013296937	0.000445261	0.000631681	-0.007277535	0.006030984	3.824790861	-3.598015641	0.515632383	-1.681321508	-2.281520953	3.142441796	0.011519209	25.84662558	8.657896674	10.11770781	8.202030991	4.906218954	11.90463513	4.329308314	9.553278793	7.590130701	5.853816578	1.764002298	14.47968543
104	-0.031361613	0.002526267	0.004971835	0.001398064	0.007800792	-8.780086711	-1.802445816	-2.006436338	3.007954579	2.412638383	2.96109865	0.01088006	26.36905518	11.60494844	11.09897706	9.504547106	4.481430426	7.13748386	4.109486083	9.221985229	8.117503558	7.174105411	2.009649231	11.98425276
1041	0.001750621	0.004881201	-0.024968638	0.015888168	-0.011969469	6.856581683	-8.415768237	5.073279397	2.421980648	-1.674878386	1.361120895	0.011392693	12.17254025	12.60812694	7.885202577	9.807459941	3.598120277	5.866482125	3.104784407	8.621817035	5.479831145	9.578997998	1.753709337	13.92233143
1042	0.101773447	-0.023081594	-0.039171631	-0.024780604	0.011704555	29.55685107	12.7238315	-7.495959423	-5.78792262	-2.438401139	4.829390236	0.013078179	35.51173677	11.0036762	10.74400458	5.44958962	6.009120694	10.217168	5.580248976	8.547898672	7.874485789	5.608470133	1.413965373	10.68506187
1043	0.125975428	0.000778022	-0.005317149	-0.004968212	0.004700485	29.82752398	14.32102792	-5.777139179	1.242553188	4.515889366	3.801627672	0.011955188	31.35100763	16.05213546	10.01379584	10.29957111	5.516116069	7.36544249	5.122620238	7.303499879	7.584968027	9.186132773	1.460233669	5.680928377
1044	-0.035047678	0.006717172	-0.002763619	0.010826523	0.009952043	-10.50823394	-4.346903203	2.283440751	-1.302007583	4.25383393	2.09069784	0.012211877	16.93795777	16.24836064	9.012071526	10.31824598	3.508480431	9.809252947	3.247919873	8.22928618	6.646226032	10.9790259	2.124591347	12.98637662
1046	-0.014091813	-0.039919995	0.011295879	-0.001639917	0.002739948	-6.22811344	2.172921253	6.047628546	-3.703997379	1.133589195	1.671954353	0.013203051	12.64233783	12.53686833	7.282318365	10.32208686	3.116289323	7.73193342	2.915520245	9.13391926	5.178506759	9.87080355	1.734981555	14.03354379
1048	0.01479326	0.033250671	-0.002960439	0.002257227	-0.002725737	4.419089808	-12.46330643	3.318049435	-2.929170633	2.490665402	2.270954353	NA	21.43408227	12.08716968	9.66216281	8.213713238	4.09805599	8.940290999	3.8101758	8.106542695	7.07451787	7.209620071	1.830890338	9.473263686
1049	-0.005074314	-0.008086269	-0.005760464	-0.003666429	0.000348298	-2.915350878	-3.32995481	2.03476618	-5.548090029	-0.65923176	2.847365115	NA	25.1278628	12.72261625	10.64817333	8.939466329	4.573929955	12.08122027	4.174415288	11.01392463	7.636990239	7.760137178	1.808596183	15.63487297
105	-0.015522528	0.009202031	0.006713024	-0.015605581	0.004641481	-9.128923838	0.16988642	-5.92496535	-1.661164864	4.045723271	3.132441796	0.010098407	28.61732558	13.32028352	11.42540781	9.384501897	4.873518954	11.53248438	4.456708314	9.131012285	8.255630701	7.247045186	1.870667549	11.45992278
1050	0.042972032	0.006421731	-0.006875517	-0.002098415	-0.006518554	11.38011892	2.50193	0.142562845	-0.716968545	2.958521649	2.77928495	NA	22.70868988	14.18185145	9.338824923	7.027108481	4.693696158	10.19587124	4.305658944	12.20942967	6.678274823	3.94712858	1.629074384	10.04594765
1051	-0.006179764	-0.006761216	-0.02174551	-0.006438677	-0.004881949	3.365711269	-2.413228632	-0.838926894	-3.31876742	-5.777708057	3.157455245	0.011255054	23.55708993	16.59980978	10.29701897	11.56894387	4.516250086	11.29712447	4.035062889	8.967074604	7.2098863	11.7482924	1.786615567	13.20422609
1052	0.097711792	0.013086283	-0.001699139	0.012985709	-0.005023069	27.74394808	2.43163455	1.534220722	1.398445709	0.600019219	4.153141132	0.012516084	33.48054875	10.39386889	10.63329556	9.417559329	5.605980527	9.626753856	5.412181003	10.07758666	8.078861397	7.91743363	1.52196741	13.90541844
1053	-0.093478485	-0.000135943	-0.001291549	-0.002442146	-0.001178805	-25.3770197	5.972503016	-3.738191902	0.946221626	-1.533716185	2.201939293	0.010362899	19.88480332	9.407623643	10.83304259	7.403823266	3.860095407	15.42105803	3.320455269	5.196297669	7.398982544	6.7723224	2.207244756	8.469541637
1054	-0.024710795	-0.020791077	0.013852988	0.010133897	-0.004934591	-5.986481589	-1.501292599	9.696655589	-2.640164238	1.640092696	2.736468694	NA	23.04225429	11.99503605	10.66458569	8.415604872	4.283858996	5.263930297	3.923717463	7.256941157	7.413219676	7.925173173	1.844519992	9.087281909
1055	0.086925455	-0.034002383	-0.009731127	0.012710637	0.001609439	22.37696067	3.926929064	5.850402333	2.996096651	-3.538810235	3.565619726	0.011166841	31.18206201	11.97919294	10.34887509	6.763481485	5.605004385	6.347578303	5.245034089	8.166231196	7.47164752	7.068881288	1.432878744	10.02586212
1057	-0.016106352	0.005279113	-0.022939127	0.001003037	-0.001244647	-0.816402483	-3.83005108	-2.540792706	-0.468062479	-3.311831565	2.812744746	0.010380848	26.89698304	9.951240804	11.03743079	8.798490293	4.580511	6.865038171	4.288540816	7.538674101	7.900828277	9.640917546	1.898362627	12.86171953
1059	0.017517347	-0.022388533	-0.019892993	-0.004069445	0.004642801	9.278990713	0.101370642	1.215433145	-0.60170736	-4.04182454	3.621390236	0.011978486	29.34093677	9.818455519	11.02510458	9.121316385	5.154020694	6.623709623	4.683148976	6.175080303	7.817685789	6.631403874	1.6373925	8.234609926
106	0.075133818	0.005942748	-0.004650716	-0.002780907	0.005862151	18.8857146	3.436218265	-7.204799173	4.44159117	1.184285865	2.070007002	0.011503269	21.36851725	12.09441609	9.487127406	9.425111437	4.424474605	8.60379871	3.980143629	6.325881022	6.92775688	8.924549917	1.637551303	8.048518252
1060	-0.045594818	0.019227358	-0.014229829	0.018836644	0.000232725	-10.13795678	-2.081269595	4.077961397	0.426859999	3.523878914	3.11069784	NA	20.64570777	12.21402002	10.49564653	9.019599466	3.949055431	10.25061083	3.541569873	8.776706364	7.430226032	7.242371663	2.17494654	11.79022069
1062	0.115270677	-0.036871868	-0.000723608	0.009901491	0.003951719	27.89680968	6.580896293	3.154063735	-2.970631906	-1.96087014	3.778954353	0.011769007	31.71503783	9.564538737	10.37541837	8.871949236	5.626789323	3.842772824	5.362920245	5.672855651	7.616906759	7.472742826	1.390789854	8.815855163
1064	-0.055162963	0.019229084	-0.004145826	0.008098088	-0.002022458	-13.52418335	-2.017926308	2.808624878	0.391912628	-0.043558899	2.510994119	0.011692115	21.27299474	11.36311369	10.65112559	2.058260128	3.954833965	11.72371672	3.497898521	11.42749053	7.618261239	2.24152636	2.19678606	13.66967402
1065	-0.056755418	0.011908498	-0.011505183	0.007576738	0.005441905	-13.72300029	-0.041581126	0.271021502	-3.401245179	-0.988119817	1.535007002	0.01166718	16.41271725	12.88784263	10.50482741	8.964051757	3.490174605	13.45673142	2.960943629	11.90719183	7.28975688	8.277488849	2.215651047	16.01868009
1067	0.044965407	-0.00922158	0.005327575	0.00464756	0.005594471	13.84207317	-1.673885129	1.349502194	0.402905819	-1.391499217	3.047069266	0.010725177	28.37953168	8.642416368	10.69034912	10.42991494	4.907387068	9.516452394	4.680593392	8.594596194	7.739441047	7.711658124	1.640310117	14.86291587
1068	0.084520022	0.028205694	-0.031576992	-0.015179381	0.00579397	28.26842332	-2.483032809	-9.491011196	4.14231649	-6.396995767	2.71669784	0.009707765	27.60115777	14.16051541	9.835571526	8.190403668	4.993980431	9.536624484	4.672219873	8.825054567	7.454926032	6.974456344	1.640679469	8.898463757
1069	-0.121591979	-0.011168062	-0.010618405	-0.012574716	0.002148249	-31.66895826	8.819750997	-5.252896295	-0.108752565	-1.992566022	1.283627672	0.010968823	12.43350763	12.28359199	10.00279584	6.615273781	3.137616069	10.21942408	2.593520238	10.27166807	6.664968027	7.018989189	2.332579378	12.7271766
107	-0.076951911	-0.00338304	-0.003735538	-0.005296172	0.004700673	-22.01966804	6.006292126	-5.356228188	3.153096603	3.335841575	1.858869767	0.010494579	18.13470406	15.15351559	9.338986483	9.071213868	3.744917615	6.862436506	3.329247544	11.13700425	6.720809033	10.93059869	2.177091581	15.17840829
1070	-0.008110224	0.00624388	-0.007541149	0.006468372	0.004570831	-2.489452063	-6.656670422	-0.55230306	0.775249861	-0.267348792	2.041737142	NA	20.21064143	10.82856179	9.929828017	6.890861447	4.2182921	8.489066337	3.768723022	8.635970541	7.059564668	4.931259661	1.901426374	7.776600102
1071	-0.032077146	0.004407009	-0.011600093	0.015127175	-0.007570319	-4.830569552	-2.644720721	5.428856719	0.180779679	1.186482252	1.228627672	0.011269771	11.48420763	14.62969292	8.395895845	10.93139205	3.222416069	9.467774774	2.763720238	9.407690995	5.927068027	10.06687141	1.989469264	12.72520798
1072	-0.041347226	0.006565522	0.003634519	0.011228495	-0.005332436	-11.35628589	-1.01978045	6.078918436	-0.822552855	7.171308377	1.999779551	NA	20.9242074	8.747825409	10.18892098	6.403847651	4.197999775	7.484795981	3.766044837	7.425808701	7.176957005	4.350034627	1.983808512	7.667257729
1073	-0.056855405	0.02227722	-0.004794518	0.004267538	0.005289591	-16.55993966	-3.419626617	-6.347510192	-2.741044854	2.021410965	2.390864393	0.011897736	20.0468338	9.252282005	10.16201875	6.68919048	3.801775839	7.137937894	3.421324537	9.168823108	7.35460381	8.016500015	2.259921837	14.8408717
1074	-0.071578639	-0.008392915	-0.010467044	-0.006819527	-0.00170239	-19.48793524	-0.677335933	-2.718669184	-2.724038916	-0.313506602	2.39909865	0.011039342	20.89785518	5.412013491	10.85277706	8.185040433	4.088730426	4.597771542	3.704186083	6.086570836	7.226503558	6.920655095	1.98300004	11.52315908
1075	0.057817879	-0.004598292	-0.013170449	0.005888307	0.004042844	23.2740462	-3.552416755	0.145948089	2.829571573	-4.080906316	4.481864393	0.012797327	34.7361338	13.72110649	11.31741875	7.845900558	5.616175839	8.353441353	5.284524537	8.770167771	8.23490381	7.040336356	1.609468165	8.5953447
1078	-0.026827317	0.012521369	-0.00221769	0.019817287	-0.012779308	-1.860522899	-5.910604512	3.784706315	2.009206826	-2.220350393	2.358939293	NA	20.20686999	6.698839621	9.868009255	9.66878763	4.227550962	12.14446275	3.558977492	7.369290463	7.059449211	7.453456955	1.958614662	13.84775642
1079	0.0393652	-0.010142396	-0.005581633	0.022194297	-0.002257125	12.40395531	-2.024851303	8.606169951	5.191381619	4.869994778	2.949120895	0.01114002	26.72144025	7.581408106	10.37850258	5.276501555	4.959820277	5.686103874	4.592384407	6.97887639	7.392831145	4.856516552	1.613845273	8.922086487
108	-0.063855718	0.006367379	-0.008058374	0.001815868	0.00844297	-21.10115882	-2.176098018	-2.950024169	-4.648580043	4.569076859	2.939619726	0.011755128	24.46276201	11.74094397	11.14207509	12.76848909	4.538104385	18.62030229	3.738234089	5.718553703	8.16464752	8.378095148	2.191560667	8.241494579
1080	-0.01740783	-0.031774279	-0.038328155	-0.018536681	0.004738908	2.346673348	1.768869672	-3.307548337	-6.929544302	-8.94441588	2.789256499	0.010986116	27.00597025	13.74736046	11.08126029	5.861323717	4.91424197	7.29138706	4.500600598	9.560039855	7.612786122	8.379639947	1.694316288	10.72840242
1081	-0.008236475	-0.007890765	0.003385633	0.009632192	0.004641359	-0.293163121	-6.103963282	4.368279592	-1.070137898	1.344374473	3.044972855	0.011454894	25.26579357	12.35558391	10.37521413	8.346295028	4.565380101	9.567666245	4.215615385	9.457401268	7.516702244	6.991458534	1.847644262	10.59978882
1082	-0.012755878	-0.007834788	0.010703908	0.007023495	-0.00387108	-3.687040449	-1.933639441	10.25064459	-0.29759274	3.176790461	3.529365115	0.01094992	32.86839613	13.30098446	12.50929555	4.340772051	5.212607733	10.7830759	4.849481955	10.03942772	8.798268017	3.024552951	1.786974506	6.900143507
1083	0.034665055	-0.038246266	-0.007354279	-0.019638849	0.001268222	12.34435306	9.197146597	-3.730919751	-6.722750237	-5.027250603	2.728296718	0.011026366	25.16500986	12.18287282	9.712417817	11.43359471	4.959137818	7.631753735	4.665680864	8.635125355	6.770643811	6.471728465	1.483995573	9.910857046
1085	-0.010885284	-0.026860834	0.000984913	0.011821253	-0.00552962	1.498737405	-1.713275822	9.44901739	-2.264193313	-2.287199423	2.595939293	0.01046038	23.77140332	14.76218582	10.19834259	5.42717407	4.670795407	12.33636864	4.073055269	12.15967817	7.341582544	3.51340256	1.774303889	9.717874034
1086	-0.02294889	-0.013606727	-0.002824905	-0.016778572	-0.001070966	-2.699842733	-2.520201676	-0.01866736	-3.303586626	-6.109122679	3.454441796	0.011501564	28.73352558	17.16111804	11.36120781	7.026275924	4.988918954	11.5077008	4.556008314	10.12853547	8.081630701	7.313927232	1.774882155	7.637674247
1088	-0.128305065	0.025273072	0.005848047	-0.01446198	0.01235304	-31.24795524	11.57551432	-10.48208296	7.382936267	-0.962136333	3.003441796	0.010974738	25.51902558	18.74944184	12.59000781	7.490888657	4.166218954	19.04152203	3.580008314	12.31278385	9.013230701	8.891073886	2.672302977	10.9102399
1089	-0.006500915	-0.006765123	-0.014159578	0.002334395	0.001622829	-2.325547986	-3.212789331	1.883299615	-3.875889116	2.158880677	1.768390236	0.011247213	15.57193677	11.53617678	8.789404582	10.01166874	3.726520694	10.65335882	3.335048976	10.20514266	6.222585789	9.081627621	1.80290533	14.25662587
109	0.00268968	0.000968448	0.003705734	0.004700986	0.009746144	1.298179565	-7.378356413	0.413793277	-1.27934992	1.791991211	2.487069266	0.010914225	22.82693168	13.33315128	9.697649122	12.00322907	4.413587068	10.62502636	3.878093392	8.061459842	7.370741047	8.066390315	1.8809595	9.476528042
1090	0.073968697	0.003400021	-0.008214726	0.000279991	0.004472367	18.64982712	5.800571011	-1.618276017	-3.361315665	4.762664272	2.87909865	0.011984847	23.07095518	8.866786325	9.056777059	11.27101577	4.577530426	9.96817072	4.350586083	10.1259467	6.763403558	8.797097593	1.609884452	16.96493427
1094	0.066961304	0.008643614	-0.000437197	0.016890953	0.001704256	22.04699309	2.933830392	2.084663019	6.123911999	2.111041918	2.783737142	0.010594577	25.92755254	11.96778605	9.728261351	8.453141313	4.965447656	8.601774119	4.613278578	8.562769922	7.174409113	7.208097827	1.603996674	8.403439802
1095	0.061067661	-0.011665386	0.005868113	0.006280151	0.006785317	17.62402285	0.546973715	1.789408988	-1.082127851	0.066435338	4.04709865	0.011837548	33.19755518	7.662131829	10.88577706	11.11599974	5.374130426	4.263832846	5.154986083	4.459678373	8.094703558	9.263247635	1.603483058	11.66379718
1097	-0.032245412	0.010605728	-0.006457702	0.00754951	-0.000310192	-8.566698365	-2.364208025	1.592168666	-0.895073925	4.020409375	2.769141132	0.010994611	24.87684875	14.24767622	10.82429556	9.227275773	4.263980527	10.65005602	4.105081003	10.01995561	7.719461397	9.814948166	1.985870185	15.79117179
1098	0.023357574	-0.051081093	-0.008937408	-0.008054728	-0.00413352	5.485775913	1.881769796	4.422734677	-4.929598456	-1.749560868	2.643468694	0.011601889	23.15203206	11.11156263	9.990385692	11.0751292	4.744792329	4.638026743	4.336450797	5.580794337	6.76216412	9.179944989	1.531829	9.45876286
11	0.044905559	-0.005010119	0.005737789	0.007298765	-0.003200295	14.00205566	-7.123970752	6.074603126	1.150608463	2.778563836	3.250441796	0.011072193	27.69642558	14.36039176	10.33030781	3.346928816	5.003218954	10.47692815	4.645608314	9.24358557	7.614830701	4.690810485	1.620828695	5.791537971
110	-0.044028551	0.044849013	-0.014903581	-0.002087904	0.003576938	-13.95558372	-9.5561448	-12.34954336	-1.804175322	0.758917908	2.303085649	0.010949779	20.7152012	15.51825595	10.29185947	8.696352878	3.810328904	11.82755744	3.503583307	11.64487043	7.46480657	7.054839088	2.274352786	12.71545968
1101	0.133360393	-0.00487699	-0.013512305	0.000968714	-0.000709307	35.92257581	4.690753207	-0.768832394	-1.783508657	1.859210731	2.144085649	0.00927253	22.6583012	19.50726195	8.142259467	9.342785823	4.915928904	12.17831861	4.638383307	12.94583635	6.05160657	7.550279476	1.377611742	10.45846137
1102	-0.00943191	-0.021721865	0.009003199	0.003586682	0.000490513	-0.740567819	1.892012384	1.733889198	1.193376813	-2.63402015	2.329954353	0.009942327	22.57273783	17.55927505	9.899618365	17.82490159	4.488689323	10.31562288	3.968720245	10.31935814	7.165506759	11.87711667	1.782759103	13.27425495
1103	0.02650095	-0.009725555	-0.002527867	0.006789828	0.004132238	7.255658966	-2.044181277	4.132624573	2.564659078	5.223136044	2.521521062	0.010279161	25.65917687	13.52492306	10.42112676	8.560607345	4.792817219	11.33284682	4.368814192	11.58438604	7.434113543	7.214356871	1.688304885	12.91846849
1104	-0.073120869	0.0042628	0.014052194	-0.012804584	0.010848068	-28.05585793	0.896670839	-7.607070004	-7.745885005	1.502265072	2.249390236	0.011344362	19.50113677	20.20445763	10.68540458	11.29472768	3.730020694	12.12275582	3.263648976	10.62610918	7.603985789	9.840902231	2.189926935	6.816150935
1106	-0.063287018	0.021472228	-0.005638006	-0.009916441	-0.010317399	-15.23106358	4.577676537	4.833544716	1.264200093	-0.734225481	2.524994119	0.012420636	20.33929474	15.84641744	10.22042559	4.192614748	4.045633965	14.31917872	3.500298521	13.5862759	7.228661239	6.107954544	2.073354315	13.92282799
1107	-0.046439774	-0.000174951	0.000434368	0.005283484	-0.005775232	-11.09503287	0.698203958	4.562541238	-1.748152588	3.739555622	1.816864393	0.010443856	17.3347338	14.09058727	9.257618747	11.2983967	3.689375839	9.3305573	3.345824537	9.779179617	6.44270381	8.905848357	2.027166426	14.16157984
1109	0.095460604	0.041863092	0.008223188	-0.015946637	0.002235605	25.64039178	-0.753833909	-9.759268658	6.246548981	-2.724920443	4.024521062	0.014560936	27.09597687	8.31636054	9.914926762	5.445436319	4.934917219	5.74973447	4.531114192	5.59606757	7.538613543	5.10435164	1.638691237	5.425540333
1111	-0.003547097	-0.011135596	-0.023787973	-0.006541255	-0.000149781	2.730211868	-2.63832869	-0.352399619	-1.730305582	-1.418488112	3.78628495	0.012014137	31.12373988	12.41380858	11.57709992	10.64966856	5.182271158	7.962786942	4.769058944	9.569827349	8.150299823	10.00220035	1.771375337	13.57418994
1112	-0.077776563	-0.009386202	0.010606988	0.004201586	5.10E-05	-23.44637314	6.284722544	3.840497501	-1.550097903	5.607330456	1.387468694	0.010471517	14.01523206	15.41597614	9.251085692	7.992910616	3.188692329	9.960080134	2.822150797	11.36419122	6.37336412	6.708864583	2.182241431	10.70107896
1113	-0.109802088	0.008881681	0.04668294	0.005417663	0.01012715	-31.50621452	16.08211845	-0.27684795	6.720993756	1.064898478	2.738972855	NA	21.4354269	10.24390667	11.59502524	6.63363539	3.98226899	9.315563025	3.434393163	6.613614748	7.78746891	5.766876641	2.377296472	6.787677077
1115	-0.079774478	0.022815661	-0.005905745	0.010482426	0.002329783	-21.58831136	1.664983929	-3.76201589	0.346061948	2.477080697	3.256141132	0.011209905	28.82164875	11.90482184	12.41999556	9.756983051	4.954580527	23.5620742	4.117081003	6.66586545	9.091961397	9.415278991	2.348774298	11.11500422
1118	-0.059069211	0.026256082	-0.002703513	-0.002493691	-0.005615336	-15.53921011	3.21572932	-4.807497337	8.664552648	0.964599082	2.198069266	NA	20.48234279	17.45198859	10.57071579	10.63016573	3.724364846	11.59624879	3.439948947	12.53400121	7.38326327	8.745026683	2.149224345	12.77850006
1119	0.105526106	-0.01236101	-0.008067144	0.007754173	0.0061372	27.7279694	3.41110208	2.250036021	-0.394794056	0.369991824	2.601365115	0.010691789	24.39909613	9.179352827	9.219495553	5.27830096	4.749107733	6.172492859	4.524281955	6.483236337	6.829568017	5.158695783	1.444371368	9.627240435
112	-0.039252795	0.049048056	-0.00295307	-0.002392226	-0.002796361	-13.36888666	-6.03619924	-7.726803341	-1.315971634	3.949545757	1.689779551	0.010352355	16.45357407	13.65054121	8.977620982	6.844394918	3.782755331	16.14667938	3.235133726	11.95596273	6.74161256	6.892479471	2.183401206	15.00584876
1120	-0.057458887	0.026714581	-0.003147387	0.007200794	-0.002780878	-19.56795981	-2.638322978	-1.936955767	-0.539622891	4.49546543	1.785521062	0.011105923	16.83487687	9.676587668	9.995926762	8.237796181	3.671817219	9.892744943	3.088814192	7.157101763	7.154713543	5.957109261	2.204979542	9.123380013
1121	-0.046576061	-0.004341566	-0.009179362	0.007695452	-0.001660501	-9.929102888	-0.23231123	3.675364032	0.71295675	-0.765949413	2.30728495	NA	20.53806488	9.541041362	10.11769992	6.250052303	4.108571158	5.412652768	3.697908944	6.285587837	7.117774823	5.29486125	1.97621465	5.225615541
1122	0.070176745	-0.004540325	-0.008411153	-0.004289773	0.010186834	21.04735952	-5.502710509	-3.313254436	-2.418394671	-2.539411707	3.003069266	0.013566262	22.67773168	14.7685279	9.083649122	7.961741282	4.380687068	11.62898662	4.168893392	9.561825917	6.822941047	8.500428665	1.611199703	11.00456472
1123	-0.033659921	-0.043901401	0.016753512	0.005669639	-0.000360256	-9.618375909	4.48518029	11.20322417	0.683630549	0.679852676	2.642468694	NA	22.88840706	12.18485945	10.24471069	7.887727251	4.543442329	8.192522791	4.019550797	7.073439053	7.20378912	9.831859641	1.754089777	10.88047285
1124	0.052139283	-0.005541613	-0.014883691	-0.000778737	0.000506168	18.24762923	-8.032758148	-1.691951502	2.624889828	-1.998618683	2.330120895	0.008363534	29.64804025	8.696101547	10.86300258	9.116524108	5.265720277	7.189400762	4.919484407	6.656844519	7.603131145	7.222813949	1.553703625	10.16646134
1125	0.081935995	0.02383414	-0.022775699	-0.008339102	0.003756783	25.39126666	-2.127693798	-8.660372491	2.297949828	-2.396960937	2.488994119	NA	22.07456974	14.56045878	9.077975589	9.160091213	4.452833965	10.48202987	4.059873521	10.87212567	6.848861239	8.120955609	1.648772023	13.47883065
1126	0.012168318	-0.004220202	-0.007600075	-0.000769841	0.008010105	5.249447439	-11.7850067	0.490665344	-1.093098906	-0.255148469	4.484521062	0.015579053	27.97787687	9.379037983	11.00782676	6.151595173	4.729317219	7.44487152	4.354814192	6.701701775	8.076613543	6.895745618	1.815129901	8.865695976
1129	0.002703838	-0.007401981	-0.010236414	0.009681874	-0.007655091	0.795186292	-4.017633725	7.251738304	-0.189852791	2.992772782	2.32569784	0.011998961	19.16005777	14.19221641	9.135471526	10.86237193	4.181080431	10.44767266	3.769519873	9.216545153	6.449426032	8.803645534	1.775011182	11.88516167
113	0.025769546	0.022201511	0.007061423	-0.019937476	0.005965238	1.416831691	-8.218788675	-8.908797292	-1.372977733	0.052972232	2.147441796	0.009873915	18.55542558	10.66085434	8.260907812	5.362982255	3.769318954	8.91356351	3.422808314	7.459104644	6.390530701	5.755990305	1.886246491	10.09305249
1130	0.015540098	0.005356592	-0.007713903	0.008140021	0.002263633	4.854784818	-8.825156507	0.152347428	4.503932433	1.379585695	2.013468694	NA	17.27578206	10.94655661	8.910335692	7.222874679	3.751442329	4.178435202	3.456175797	5.281564909	6.38116412	8.378702735	1.792842534	7.96224473
1131	-0.084890448	0.011985672	-0.008446389	0.004973024	-0.008059314	-20.2931341	5.79130341	-0.265659777	1.670360892	-1.007401073	1.62969784	0.010947745	14.77925777	18.79162843	9.376571526	5.250001534	3.268280431	13.64225157	2.936419873	13.42440053	6.419726032	6.324045599	2.291610635	10.51503493
1132	-0.065678753	0.010252017	-0.000672177	-0.001641878	0.006655327	-19.0130011	-1.721353223	-6.138715931	-4.268609169	0.928780184	2.868296718	0.012438319	23.20030986	15.1294652	10.97481782	9.953154212	4.092937818	12.52094011	3.698180864	12.9543338	7.935243811	8.310725232	2.171114507	15.23368843
1133	0.080520459	-0.002841367	0.055294728	0.013226049	0.004672413	13.75448572	2.766949929	6.708229451	-2.843228916	2.39290021	2.805939293	NA	27.15145332	14.56651582	10.16221759	14.06737955	5.145745407	10.46581821	4.556255269	9.825230747	7.579407544	7.168104437	1.623149017	8.584169037
1134	-0.094612791	0.008412501	-0.009652361	-0.010472392	-0.006987277	-26.38992102	1.42767474	-9.058151992	-5.373426393	-2.389064407	0.946390236	0.010084248	10.00073677	13.659242	8.733204582	13.93675179	2.820020694	12.70030766	2.413848976	11.81956724	5.947985789	11.94420249	2.283519988	19.0418797
1135	0.266092349	0.038055613	-0.016219939	-0.033638401	-0.017229902	52.77094461	20.47764844	-8.080870461	-17.0344558	5.468222635	3.933085649	0.011394659	33.9409012	11.39451227	8.762659467	6.855041404	6.363228904	8.524797028	6.059983307	8.978115208	6.98210657	3.13179954	1.195062747	8.537598628
1136	0.185837278	-0.012127383	-0.042144996	-0.022944378	-0.004853957	36.7155716	22.49552805	-6.500085588	-11.38866609	1.369946001	3.470627672	0.012520039	27.14990763	10.21226082	8.963295845	10.68095561	5.709516069	8.999519848	5.321920238	8.324547355	6.450468027	8.154358069	1.229709902	13.46709542
1137	-0.055220361	-0.015170737	0.008331706	0.005964462	-0.005246652	-15.25221552	2.211886165	4.442372158	-0.842728889	4.036249883	1.881619726	0.01191911	15.42296201	13.2986359	8.716175095	11.47037373	3.357404385	8.33800032	3.087734089	8.559218937	6.13124752	9.463611915	1.998593148	12.05016977
1139	0.124354332	0.005170524	-0.008973643	0.003383929	0.002372539	34.54721752	8.735924771	-4.05763455	-0.837179175	2.794332971	4.316141132	0.011416035	37.63844875	11.86165798	11.01809556	9.488079521	6.034080527	9.183917655	5.896481003	8.416936108	8.369061397	7.061746909	1.429581189	10.25903077
1141	0.096013266	0.015063889	-0.01427	-0.004341704	0.003800447	27.98129308	2.503802412	-7.828680094	3.777370628	-1.336313974	2.77728495	0.011900779	23.20313988	9.875570123	8.504499923	7.991483194	4.897371158	8.392769085	4.437158944	6.878187144	6.609699823	5.905058836	1.556562515	6.171722903
1142	-0.049989925	0.031633167	-0.008910066	0.013605359	-0.004226306	-13.02427565	-0.458886895	-1.237644792	0.341457641	5.073236016	1.142737142	0.010106186	11.70175254	12.40150022	8.469461351	10.16759555	3.162447656	9.935736378	2.787278578	7.851033257	6.096409113	7.877078168	2.176419724	7.663542787
1143	0.008391488	-0.04208614	-0.007532186	0.003243641	-0.015765402	5.324207258	-0.804939601	5.509329251	-2.045228874	-7.684574152	3.414648159	0.012073622	28.3898245	15.07376498	10.75001173	8.863137055	5.127301278	1.693085063	4.914563419	8.484992543	7.40115581	9.577938356	1.508670369	10.48583803
1144	0.014922558	0.012129856	0.006924211	0.003603877	0.008965821	0.095301919	-4.780355348	-2.383949951	-0.820166502	6.11653117	3.430864393	0.009872615	34.2457338	12.95909642	12.08631875	10.66332212	5.144975839	9.344875032	4.814524537	10.29297463	8.95990381	7.843042899	1.933218055	12.58318398
1146	0.033709131	0.006088741	0.000954918	0.019405815	-0.003301751	10.02250873	-5.20695473	5.43229959	2.867400708	1.924347136	2.263441796	0.010054122	19.55152558	13.80346964	8.606507812	11.1769694	4.116918954	16.72555845	3.687208314	9.632285416	6.345030701	9.77837828	1.718322955	14.82727732
1147	0.03956927	0.008866869	-0.010010011	0.010204933	0.006403769	14.70362321	-14.84108903	1.399014118	2.245979784	-0.31146593	2.883085649	NA	30.0298012	14.27019534	10.72780391	6.474164852	5.111395571	8.637373351	4.809049974	8.468748191	7.841639903	7.622606942	1.703831214	9.9944794
1148	0.030706263	0.002207895	-0.011910382	0.012873544	0.006295908	12.36139909	-1.892219184	2.588468617	7.910841604	2.076302782	2.968627672	NA	21.9523743	16.95450932	9.701573623	9.311938829	4.405360514	11.49746177	3.963609126	10.12034521	7.088145804	10.18928945	1.727628141	12.53915081
1149	-0.03286182	-0.006842363	0.000904321	-0.008483445	0.006723289	-10.38086434	-7.680613871	-2.292180725	-6.695601706	0.134701006	2.762390236	0.011161846	24.32783677	12.59810418	10.96170458	7.481057832	4.382220694	8.722128428	3.941248976	7.508134412	7.774085789	7.230656263	1.898128993	8.042443422
1150	0.074784375	-0.020335042	-0.005962225	0.001267766	0.00207944	21.49774264	-3.680336456	0.517381549	2.390739364	2.193787469	2.98069784	0.01137686	25.84705777	10.58153898	9.528271526	7.997887667	5.005880431	8.273352572	4.715419873	7.463926103	6.927826032	6.728273345	1.513162884	10.32034603
1151	0.081305477	0.029032059	0.014623056	-0.008456271	-0.01156393	15.99990711	4.857114395	-7.639365859	-1.74947054	0.317211145	1.421296718	0.010924999	13.86310986	12.27662473	7.162017817	11.00985255	3.676337818	10.21610212	3.428380864	10.84305232	5.293943811	7.359755466	1.593385988	14.63910702
1153	-0.023828708	-0.050012349	-0.001821157	0.002847758	0.001460802	-5.594366997	3.828312138	8.722442818	-0.872976802	1.479091369	2.686869767	0.01173515	23.49640406	10.05943496	9.749886483	6.283254122	4.458117615	3.318704391	4.251947544	6.569015048	6.892809033	8.115910254	1.697631348	9.577284061
1154	0.009757077	-0.038877526	-0.00121422	0.011333858	-0.004779447	3.090428325	-2.930921987	10.9004213	-2.194506555	-0.883274356	1.893939293	0.00998583	17.22510332	14.37408436	8.636442589	7.544090971	3.729795407	10.09361994	3.527455269	11.71243315	5.936882544	6.355072028	1.637804098	12.13256835
1155	0.149327853	0.074802213	0.033375297	-0.007445482	-0.013490148	31.76926432	9.035878139	-9.619703914	4.80222129	5.286891961	1.556779551	0.012614538	11.92237407	7.193022176	6.053720982	6.696378853	3.546955331	5.245819863	3.289633726	6.208391222	4.97971256	5.379364187	1.622260933	8.69866507
1156	-0.02298717	0.012703732	0.026351291	-0.004084838	0.01609533	-12.99049097	-4.249158494	-1.348894419	-2.585735158	2.080948616	1.385972855	0.00891253	13.49159357	14.48311806	7.712914133	9.582256019	3.233080101	17.14496113	2.877715385	10.66824034	5.564302244	8.056485852	2.048652099	10.81160741
1157	-0.015577024	-0.021769698	0.004805166	0.005257248	0.004806631	-5.945853881	-1.357548088	5.476359244	-1.903324637	-0.017352565	3.323120895	0.010369062	32.61024025	13.7229052	12.05190258	13.57413349	5.549220277	17.95699198	4.693384407	7.751704475	8.684531145	10.09316339	1.833208676	9.862362438
1158	-0.011469681	0.005022583	0.016101578	0.011141408	0.011751833	-5.24339027	-6.124238988	2.056802501	-2.383069113	1.953883162	2.647141132	0.009004364	27.90684875	11.21614962	10.85149556	4.67666893	4.912180527	13.59565359	4.402181003	8.443674444	8.174361397	8.076771221	1.942250178	12.16857929
1159	-0.081838237	-0.022652078	-0.01567131	-0.012172185	-0.011432608	-19.81018398	6.169394911	0.757174646	0.160336279	-5.029046021	2.995869767	0.012895479	23.97390406	11.80644658	11.25818648	8.055390894	4.418117615	3.033192023	4.042347544	6.723891885	7.421909033	8.055528106	1.931919991	7.514580657
116	-0.05719868	0.018607272	-0.007202762	-9.07E-05	-0.002023863	-13.23296474	-5.859392217	-8.841072217	-3.046591372	-1.873097477	1.980864393	0.010984465	17.9848338	10.08680694	9.370818747	9.318929035	4.085775839	13.9411248	3.262524537	4.477171314	6.86650381	5.977004194	2.195321007	5.519864371
1162	0.064423546	-0.001344753	-0.021772914	-0.006224554	-0.009204188	16.82873267	-2.992384644	1.342908311	-7.144833322	-0.900932788	3.316069266	0.010608167	31.18673168	12.40699614	10.86294912	8.278749494	5.449287068	13.51393187	5.108493392	12.53405955	7.827441047	6.032919725	1.526344765	15.86132279
1163	0.055402843	0.02031006	-0.01675884	0.000539848	-0.007588004	17.44736069	2.975153185	-2.820559171	6.960841281	-0.031888495	2.889468694	0.011857566	24.66573206	11.77171518	10.09958569	10.45362029	4.678692329	6.879625664	4.337050797	8.19302914	7.19096412	8.89313727	1.634520625	13.31809129
1164	0.05350027	0.012755483	0.003324422	-0.001536711	0.001067673	15.025539	0.812641528	-3.312129729	5.614901981	3.086914113	2.942296718	0.010097818	29.66360986	9.456170117	10.48111782	11.2976695	5.033937818	4.685628017	4.770680864	5.016845344	7.773443811	8.066139212	1.649510446	9.398239196
1167	0.004253557	0.023636881	0.008847916	0.000414026	0.008351153	1.04829485	-11.07164067	-4.093551699	-0.518868936	-0.679437039	1.811120895	0.010451826	17.93974025	17.559264	9.109602577	10.75182425	3.899720277	11.41466317	3.468684407	11.94227419	6.776131145	8.723213186	1.92908416	11.0455884
1168	0.09213398	-0.003288695	0.003765327	0.002837175	0.005774683	26.85510647	3.994435974	-2.980607584	7.784854957	3.436829618	3.813972855	0.011119857	32.73189357	12.54043463	10.40521413	9.420487715	5.539780101	4.931281276	5.285415385	5.780888001	7.823002244	7.841934407	1.502438344	4.627087267
117	-0.082258475	-0.004950177	0.003219551	-0.017127489	0.009430753	-25.49402523	10.84304085	-9.258875721	3.268377132	-0.222989057	0.791737142	NA	9.799196989	9.567087687	8.250383573	12.82638077	3.2142921	7.240777886	2.649834133	6.391167492	5.650342446	11.03285678	2.134561304	14.53598485
1170	-0.013527022	-0.013629725	-0.000377787	0.002740035	0.001024355	-3.749022607	-8.614182031	2.722161805	-2.175802709	0.920135626	3.175648159	0.00936187	32.2591245	17.73740035	12.23641173	12.77827376	5.024801278	4.618246597	4.913163419	11.44869286	8.57015581	11.05086531	1.798603305	15.62916526
1173	0.043488076	-0.005693981	0.001385144	0.016762837	0.00894848	13.25186545	-9.402331047	3.338387576	2.209830149	0.200399048	2.663939293	0.010733104	23.89730332	17.84525262	9.710942589	10.80917122	4.613395407	8.430256128	4.109955269	7.91568985	7.320982544	12.84740978	1.739950927	13.80554153
1175	0.077948665	-0.015921366	-0.011704487	0.009686519	0.002577566	23.55119306	4.951291465	1.061082498	3.285910679	0.002702837	3.621256499	0.012176748	31.06937025	8.249093873	10.56286029	7.362289525	5.48434197	7.142829419	5.138000598	7.332941234	7.675186122	7.10998421	1.499648285	10.80670117
1177	-0.047878498	-0.005503912	-0.013041923	-0.002650937	-0.009452252	-14.37198362	-2.500304532	-0.51388146	-3.036541117	1.62009994	2.413141132	0.009997302	23.30994875	16.42971993	10.44859556	10.02231047	4.379280527	9.806965174	4.030381003	8.541011366	7.281461397	11.71144887	1.888262984	12.23717678
1184	0.011586597	-0.004483634	-0.018092266	-0.020547519	-0.000305617	4.838342264	-6.737178046	-8.118331555	-4.902026233	-5.375639439	5.058256499	0.014601726	35.53647025	13.01014652	12.47106029	8.91008365	5.59004197	8.846340467	5.112900598	10.70821649	8.788786122	8.395990799	1.728600861	13.66059357
1186	-0.021122399	-0.001015577	-0.009610434	-0.005290888	1.33E-05	-7.40673944	-5.436349669	-1.611826188	-4.316565591	-0.562424356	2.463069266	0.011298939	21.92983168	10.75639055	10.16364912	9.765861935	4.244587068	12.15498748	3.787293392	6.434379829	7.254941047	10.36307112	1.897604094	12.73681071
1187	0.040318314	0.054657986	-0.023219184	0.001930123	-0.003525274	12.14064599	-6.771926658	-8.850241632	6.72216953	0.857194552	3.146737142	0.010783603	28.65185254	6.605603694	10.87136135	9.317985982	4.985347656	10.35771488	4.477578578	7.271375224	8.139009113	6.714618627	1.85112121	12.0817433
119	0.099710269	-0.016368894	-0.002360541	0.003880796	0.009017088	26.1575345	-4.217890585	-4.081555639	0.953855946	-0.336316808	3.023747468	0.0103543	27.59687244	16.82050773	10.03334795	12.59100919	4.964472917	5.911153127	4.775772118	7.18671214	7.355122787	11.15060627	1.507416078	10.49455867
1190	0.078506516	0.04646633	-0.008646118	0.002015441	-0.010642092	23.72937352	0.174006184	-6.774573281	7.999951115	-0.035441113	3.600521062	0.014581415	24.15657687	8.413929069	9.701926762	6.879702788	4.775917219	7.035968225	4.335414192	6.767085119	7.091913543	5.426902823	1.61535962	8.217621319
1192	0.008313689	0.023266217	-0.009748205	0.014385588	0.001762904	6.245060246	-8.751298206	0.582267721	1.658228484	1.565476351	3.784521062	0.013114179	28.74747687	7.931493806	11.48282676	8.906780974	4.723217219	8.804713073	4.297714192	7.951842284	8.410413543	7.263594715	1.917259517	13.67383903
1193	0.101927682	0.000110798	-0.0369864	-0.030105189	0.01553022	27.62543667	12.99430577	-9.875331111	-6.094053577	-5.511512681	3.951007002	0.013108835	32.41651725	9.697367309	10.91632741	6.23418201	5.527874605	11.15317061	5.068543629	9.406040431	8.00415688	5.767590389	1.533171286	11.49077457
1194	0.057007548	0.003364312	-0.001075854	-0.001783401	0.009986249	17.11767418	-4.968816116	-3.494478292	1.650416318	-0.86944752	2.920864393	0.010347997	27.9138338	11.60021713	10.09291875	8.900242266	4.938175839	8.616942928	4.620524537	7.935819788	7.55660381	5.813174763	1.695306083	8.400452827
1195	-0.098845576	-0.02401374	-0.010813681	-0.009506036	-0.005585029	-24.49473053	8.925232045	3.301685568	-1.311784354	-2.297132696	1.631390236	0.009999134	16.71623677	16.17424278	10.42950458	10.91553103	3.798220694	11.14534306	3.196548976	11.27809892	6.848185789	10.25728243	2.040504338	14.84563144
1196	0.185290793	0.034944257	-0.026151048	-0.030833378	-0.016838268	37.77554316	24.78549578	-9.667058993	-14.12724858	2.933212333	4.759007002	0.01249032	40.75111725	8.734944804	11.33112741	11.53653406	6.584474605	9.527249961	6.092443629	8.200737422	8.30385688	7.550576533	1.351275919	12.96418699
1197	-0.050989922	0.027566478	0.018463348	-0.00105969	0.004161581	-17.85873337	2.144349164	-3.980948461	0.340119349	5.422471396	2.719779551	0.011829088	22.48197407	13.12057002	10.82712098	10.16306291	4.075955331	9.838526495	3.688333726	11.76003012	7.85521256	9.222134482	2.213411897	14.15354669
1198	0.014527873	-0.030980062	-0.002389502	0.008626338	0.00059082	6.972801753	-7.685768339	8.552288682	-5.175175349	-2.062850487	1.784939293	0.009901625	16.16250332	19.67604464	8.070442589	9.141447866	3.640195407	9.961078834	3.315855269	9.995650266	5.829482544	9.37897277	1.697815881	5.104996523
1199	0.054004267	0.012295254	-0.016827629	0.004410768	-0.006016278	17.36406953	0.046772156	-1.923890722	7.684447578	1.135353538	4.041141132	0.012422015	32.79754875	12.58395521	11.45509556	10.5536156	5.407880527	8.423208092	5.181281003	7.902802014	8.244861397	9.857210241	1.626942527	13.31747408
12	-0.068130646	0.021287796	0.007944867	0.004980199	0.000970709	-15.81849354	0.026450502	1.400351791	0.730504652	4.799483817	2.552441796	NA	21.48171447	12.83976693	10.27167448	8.443002704	4.145863399	16.10186142	3.489830536	10.38188318	7.539997368	5.29722694	2.246902362	11.27396207
120	0.007332808	-0.007959964	-0.004475768	0.002542227	0.004527309	3.674079117	-3.086583188	4.157356271	0.437747269	2.142712679	2.456994119	0.010475724	22.82889474	12.57585899	9.950025589	7.916907797	4.435733965	9.312077304	3.992198521	9.267060694	7.221361239	5.711370752	1.777764463	10.58567161
1200	0.046396748	0.017374737	-0.002661742	0.004895494	-0.004803805	12.88513319	0.366837508	0.899150087	0.862004969	2.075677187	3.132521062	0.011089514	28.94357687	14.18446759	10.91692676	11.19437513	5.052217219	10.80680551	4.624214192	11.63868748	7.856713543	7.419779407	1.688291395	13.56997774
1201	-0.049410735	0.019695916	0.027713407	-0.00787337	0.005933756	-18.46682048	-1.754851081	-5.560915479	-1.976603469	1.77105956	2.234390236	0.01126541	19.53793677	11.26364555	10.61410458	10.38804242	3.785920694	10.40523705	3.298048976	9.882002909	7.628085789	11.34715707	2.193821514	16.39459656
1205	-0.044111207	-0.020283974	-0.016439543	-0.013852363	-0.001072683	-9.370219943	1.705471203	0.073614435	-4.850007296	-5.571075904	3.404085649	0.011445213	29.2680012	10.13650133	11.84915947	10.36028086	4.995728904	6.620340313	4.593083307	5.478610578	8.04990657	9.840578039	1.83432497	13.46698285
1206	0.044347744	0.039253821	0.04780552	-0.002415785	0.014643104	5.621272724	-15.23989242	-4.50938214	3.039871813	1.764912919	2.644441796	0.010442269	22.90272558	13.74436574	9.247207812	3.570137919	4.395518954	17.35294155	3.866108314	7.610013873	7.324230701	5.085432899	1.909957385	2.923145223
1207	-0.026806405	-0.054018083	0.001962394	-0.001220945	-0.01209728	-9.623166075	5.135947889	7.224774744	-0.533331511	-2.081847101	2.132939293	0.009716256	20.29960332	18.65969308	9.791042589	6.778691655	4.138095407	12.82094895	3.857355269	12.48265872	6.508682544	6.408446502	1.642734622	8.53594036
1209	0.039604561	-0.029447646	0.01273484	-0.002468016	0.003424176	8.732531055	-3.932627671	2.835732298	-2.289211094	-5.641371314	2.453994119	0.011041409	21.79169474	13.55225759	9.416225589	8.21060839	4.582333965	9.092881102	4.154798521	9.63500761	6.594761239	6.126648827	1.535721805	10.10952802
121	-0.009674738	0.025732321	-0.011296228	-0.005268438	0.010324831	-5.278490211	-6.471266768	-8.749330085	-1.013672298	0.884600493	2.44528495	0.010587611	23.39273988	10.25071548	10.22909992	11.24616575	4.249971158	5.89796837	3.863258944	6.320367569	7.720099823	11.29493079	2.05320255	15.47151792
1210	0.077679604	0.009531414	-0.019604202	-0.005877196	0.002603185	23.27011854	4.397791872	-3.622683067	1.345824704	-3.388878435	2.737256499	0.011960388	24.27227025	11.10647486	9.564160292	7.010294845	4.76144197	5.744308557	4.483100598	6.300099977	6.887586122	7.187063426	1.534752585	6.38052478
1211	-0.047184107	0.014598909	0.001360703	0.002209196	0.008463848	-17.04935469	3.511280049	-3.344242162	0.804153655	4.680266344	2.312256499	0.010481868	23.81997025	11.01787673	11.18766029	11.376333	4.01374197	8.429264958	3.727900598	9.036857085	8.139286122	8.010490324	2.173030137	10.83146708
1213	0.369994269	0.07467437	0.096447795	-0.030244895	-0.027246926	50.24231083	27.64211571	-8.287744439	-20.21366784	10.13422436	4.469141132	0.010281306	42.70874875	13.64412968	9.703895557	7.701808572	6.927480527	10.07894852	6.803081003	9.096491744	8.264761397	6.89814881	1.202615316	8.529761235
1215	0.044186507	-0.014798177	0.012099365	0.007518147	-0.004065683	14.11745374	-0.27254829	0.831702502	5.129917335	2.643775963	2.339627672	0.011205705	21.16200763	14.77133325	9.304895845	10.18231209	4.445916069	9.321189198	4.013620238	9.675955272	6.789868027	7.374906384	1.643195421	9.647450782
1216	0.008865875	0.006320838	-0.000340242	0.010378485	0.00185251	3.940250178	-4.521673015	1.800000798	0.744160391	1.80796133	2.584572135	0.010655502	23.7672662	16.33743326	9.991821373	9.85748894	4.42416067	12.83927535	4.042431616	11.67697301	7.327755237	8.202720091	1.855178013	12.58010279
1217	-0.043139348	0.004929431	-0.014110489	-0.004701677	0.000193666	-12.32294548	-3.65741638	-5.034607178	-1.078754789	0.726475844	3.16569784	0.010993213	28.39115777	15.05597395	12.17787153	9.421500302	4.742380431	6.179849445	4.272319873	6.636650184	8.417926032	10.05897071	2.019670426	9.772287188
1218	0.004322452	-0.036803887	0.00688615	0.006718241	0.00377013	-0.092398977	5.078190229	7.42920008	-1.012860748	2.382852374	1.923256499	0.011373614	18.44087025	19.11025026	8.726160292	7.370808899	4.27174197	15.26670704	3.804700598	15.45439925	6.208386122	7.279130274	1.651441462	14.35194813
1219	-0.115771966	0.025757718	0.004217574	-0.00059789	0.000593364	-26.80660767	6.372835969	-7.747698526	2.87567748	-3.832257596	2.204954353	0.010770612	19.87263783	17.46999542	11.49331837	10.19909816	3.460089323	10.62194052	3.093920245	11.70374532	7.984406759	7.417328494	2.591606868	9.858779528
122	-0.00277616	-0.01860327	-0.011563031	-0.011141776	-0.004171294	1.204613863	-7.955360749	-0.090793202	-7.245167479	-1.917274899	2.457994119	0.009653169	24.53069474	13.33963089	10.38942559	5.675474086	4.666933965	8.50313056	4.252098521	9.015681573	7.335161239	6.191574849	1.686215891	9.591939447
1221	0.030932537	-0.030553917	0.005133274	0.014650103	-0.006921951	8.105225873	4.264854696	9.525761792	4.29587507	2.346907835	3.832627672	0.011926549	31.68970763	12.11421021	11.53469584	8.34255938	5.419916069	8.481865177	4.989920238	8.708777243	7.888668027	6.656699984	1.557271942	10.28688804
1223	-0.003283331	-0.019488575	-0.01063778	0.003079048	-0.002954307	1.971830336	-1.033993735	4.56400809	-0.269669451	-1.994118269	2.828822311	0.01127723	24.58955697	11.63459281	10.08922542	7.790768038	4.689673989	9.544419885	4.243664088	7.916445634	7.170535691	6.706039986	1.716689078	9.099861858
1224	-0.026699191	0.002674154	-0.01224566	-0.000163798	-0.006671717	-5.582659226	-1.017308867	-1.075981113	0.27597919	0.325947414	2.639256499	0.012438523	22.50517025	6.047066382	10.63156029	9.477603273	4.31404197	4.479408751	3.913600598	5.521917211	7.348186122	6.025898046	1.869739782	9.139691502
1225	-0.042601967	-0.032200038	0.022782046	-0.009553325	-9.99E-05	-12.71352626	5.77137758	6.152244731	-0.261472085	0.374558694	2.062441796	0.009985874	17.50952558	15.26119655	8.403107812	4.287150063	3.681918954	12.13551101	3.355008314	10.75835811	6.025730701	5.702937816	1.806663217	10.3953537
1226	-0.023023902	-0.022600163	-0.002923017	-0.003558024	0.003733195	-4.799326075	-1.03982816	5.375441391	-3.890490231	-3.446519748	3.007994119	0.010368317	28.66059474	8.426303081	11.51422559	4.952190792	4.937833965	9.842123015	4.500798521	8.109282546	8.234161239	5.866702934	1.808748092	13.57503745
1227	-0.109132908	-0.021676901	0.004386455	-0.017807096	-0.001194865	-26.49629594	12.86039489	-2.740520759	13.11574672	-4.039660541	3.150141132	0.010761564	28.83054875	13.44943382	12.92579556	7.137855404	4.727980527	10.72730932	4.400881003	8.435128186	8.453261397	7.12171429	2.0086444	7.344969653
1228	0.082551245	-0.01393753	0.005127861	0.005598136	0.004168136	23.35058303	3.038452723	-2.232783842	-1.788294585	-1.209173424	3.393526502	0.01153595	28.75229651	9.224138339	9.771297712	8.122112152	5.211159875	7.495958263	4.909453164	9.005874844	7.470805158	6.551655311	1.538670552	12.53343086
123	-0.019413924	0.026283891	0.036311991	0.005409127	0.0122021	-14.27765467	-6.53777591	-7.263544011	-0.146818296	1.526056161	1.805939293	0.010549821	15.53710332	15.2433172	8.373342589	14.23902103	3.893995407	34.97970048	2.870155269	12.18878479	6.454482544	8.258954392	2.249500749	14.66208914
1230	0.055445482	-0.009513123	0.021268285	0.003097508	-0.017270787	14.17684069	4.759027105	5.904499556	0.820120389	-0.107440354	1.405296718	0.01082101	13.87310986	12.20479406	7.239617817	10.07695503	3.751937818	8.954839849	3.516480864	9.714531945	5.150943811	6.118278774	1.510722722	11.12385793
1232	-0.060269547	0.023311268	-0.004611734	0.005362132	-0.000885775	-16.6919802	0.020719344	-2.298070483	1.008220442	3.224814693	2.692751199	0.01077833	24.33380581	11.79644874	11.70579526	8.982958253	4.184974511	9.552564631	3.741388619	8.435376942	8.195430056	8.065672087	2.188610334	10.70597472
1235	-0.03158728	0.013471318	-0.004528867	-0.007649985	-0.003434132	-9.645759203	-9.2497007	0.295401561	-6.456781092	0.056460501	3.384390236	0.0115511	28.58283677	8.535538447	11.80330458	6.857183969	4.747820694	7.646253765	4.214348976	5.998028847	8.457585789	7.601915535	1.937246788	11.7794714
1236	0.010774305	-0.008970891	-0.003168993	0.002463157	0.001039589	4.301845703	0.639115127	0.9413036	4.374761454	-0.776183083	2.458972855	0.0095419	23.76819357	10.72257303	9.774914133	8.934775715	4.570180101	5.085333717	4.272415385	6.443309428	6.939302244	7.472594173	1.668768191	7.630482947
1239	0.01018039	-0.01046893	0.014938692	-0.004567527	0.004181375	2.106431803	-2.603864625	1.002140148	-3.659267874	0.293587445	3.321779551	0.011270944	28.92107407	11.32082797	10.72652098	6.153715313	5.083255331	11.25787503	4.708933726	11.2697255	7.74881256	5.75254415	1.732214549	12.28226284
1240	0.095647105	-0.004788199	-0.023173235	0.000679708	0.003331847	29.29042832	-3.5741103	-0.09812813	0.371338467	-2.668461565	3.914085649	0.011083812	34.6989012	13.3374763	10.73345947	5.657186479	5.838228904	10.26080298	5.542983307	10.11317772	7.84840657	5.701070102	1.475126415	10.46177059
1244	0.077315976	-0.003880067	-0.004573637	0.008727458	0.006861927	22.58067554	-0.50804958	-0.94532583	6.623312131	3.251038732	1.492619726	0.009218528	15.45506201	8.494525481	7.431075095	7.278347914	3.665804385	6.108512649	3.467234089	6.711590206	5.47544752	4.560653711	1.583255045	7.576247256
1246	0.02067806	0.033807192	-0.004920779	-0.000724482	0.005108644	4.486796126	-12.41609248	-4.588480032	-1.009755715	1.356266444	1.782069266	0.009035979	19.24763168	13.3601699	8.986949122	11.04179633	3.774587068	10.55145625	3.503793392	9.606463331	6.791141047	7.973845597	1.92244645	11.50609226
1248	-0.028590375	0.038484729	-0.008090464	0.005590111	0.011810708	-11.61238052	-11.12066917	-5.820186296	-4.293060083	2.439093977	2.017120895	0.01014154	20.63924025	15.15881696	10.44880258	9.619624075	3.810420277	10.25270089	3.467184407	11.65390283	7.690431145	8.766339751	2.171210668	12.03176091
1250	0.077346003	0.021768278	-0.00067504	0.013597663	0.001134758	26.09520292	-0.493342519	-2.585333995	10.47449819	1.485442866	4.66609865	0.01376721	32.73765518	13.73294012	10.63367706	6.574014692	5.326530426	8.076776275	5.040786083	8.030206264	8.117003558	7.04175488	1.639869231	2.818300827
1252	-0.045129295	0.004813306	-0.001590563	-0.005446749	0.004428092	-13.3058439	-4.669676388	-5.563989147	-5.355483499	1.144185506	2.821954353	0.01052822	26.10663783	14.61906582	11.69031837	10.6912878	4.333189323	7.21910167	3.993220245	6.951926447	8.291706759	10.52621136	2.055984467	9.870991844
1254	-0.074973129	-0.02420037	0.006307719	-0.007682114	-0.000293037	-20.31555296	6.323529964	0.484045349	3.860122262	0.330247711	1.929747468	0.01051012	16.02657244	16.23340845	9.190347948	9.020457073	3.286072917	5.228474006	3.106172118	7.255077066	6.127822787	9.758502575	1.969733983	8.144713497
1256	0.07226428	0.019805131	-0.003835147	0.003177665	0.004747337	16.01592151	5.204130497	-2.008067108	6.618270566	4.112936054	2.593627672	0.012605723	20.18270763	10.43464508	9.006495845	12.17008228	4.227416069	8.379127016	3.873020238	6.945753355	6.765468027	7.791266624	1.686647333	10.96113531
1259	0.084760137	0.032127353	-0.016254951	-0.014866689	-0.00356522	22.80759698	5.386345034	-7.784641938	6.051267373	1.799318464	3.697390236	0.013242022	26.72193677	13.86249688	9.815404582	10.43678613	4.920820694	7.854339748	4.511148976	7.354378113	7.422885789	7.9208304	1.612979856	6.952863398
1263	-0.044425763	0.017864355	-0.013614105	-0.00150263	0.008969432	-14.74267614	-5.823358546	-9.698468506	-3.337991739	2.566560698	2.272747468	0.009278545	21.79627244	21.47431221	10.81744795	16.20362656	3.715572917	7.925235702	3.520072118	12.75350944	7.666422787	12.51262444	2.207587211	11.6378723
1264	-0.008078326	0.009809382	0.00458523	-0.012316947	0.013594442	-5.826138606	-12.745069	-6.660848325	-4.034842097	2.710598712	2.130441796	0.010413479	17.72542558	14.46471119	8.295407812	6.388638461	3.592718954	13.91202118	3.232608314	10.19423909	6.370430701	6.917965652	2.018911351	11.97664644
1266	0.051953296	0.033923137	-0.013463542	-0.00543498	-0.005565939	14.29509173	3.88725988	-7.24307892	9.151650924	1.891810149	0.995468694	0.010487536	10.32813206	12.04636234	6.750885692	8.003734098	3.111592329	7.435333167	2.716450797	9.861316012	5.02156412	5.509673238	1.794756	11.92121904
1268	-0.040765616	0.013539619	-0.005780775	-0.001611109	0.002885663	-15.20201455	-7.682355154	-7.638136171	-3.78177412	6.923677231	2.260954353	0.011501326	19.25173783	11.61365864	9.970618365	9.424181495	3.650389323	7.998103942	3.348720245	9.534133999	7.187406759	10.65604075	2.141545422	16.0152647
127	-0.047140467	-0.000215947	0.000787483	0.00273268	0.008239747	-14.94287569	-3.910679874	0.272988655	-3.833636723	5.476751991	1.965939293	0.009347139	19.08250332	15.02393928	9.992942589	8.311110326	3.555895407	9.975003923	3.345155269	10.50755706	7.003982544	7.320372959	2.07286782	10.69991757
1271	0.04715095	0.038452558	-0.0162179	-0.02002685	-0.002618858	9.469225605	3.29249034	-11.63190395	5.101930336	-0.628591082	2.673627672	0.012344234	21.35000763	15.29905009	9.572795845	14.65774266	4.239416069	9.905783343	3.785220238	10.11622738	7.262968027	12.66813811	1.845493377	18.01935681
1272	-0.091069119	0.043381775	-0.012759854	0.002129201	0.004710567	-28.65312126	-0.455679246	-14.47112185	0.673998206	2.501497758	1.819869767	NA	17.82090406	11.89200278	9.946311483	11.14131915	3.246892615	3.043072348	3.070372544	4.549313269	7.182109033	9.917321539	2.520445397	8.203627314
1274	-0.084098718	0.051534222	-0.011313962	0.003928723	0.008102017	-25.08147685	0.097489534	-13.47301305	0.496237302	2.555244283	1.677779551	0.010333302	16.37697407	12.42812041	10.05432098	6.428529756	3.517355331	16.18114411	2.941733726	13.30428865	7.41621256	6.028564291	2.611927656	15.35868472
1275	-0.077384649	-0.014912686	-2.52E-05	-0.015299155	0.014383351	-28.8507931	8.766604013	-7.605230923	-2.957648738	5.586746442	1.811256499	0.011337193	17.51757025	7.645249016	9.871860292	7.679037522	3.61744197	4.178635216	3.226400598	5.963516486	6.985386122	6.01667534	2.144546965	8.435818715
1276	-0.052370512	0.04216062	-0.006444739	0.003268543	0.00995606	-17.25467024	-1.872545237	-9.930844121	1.926531324	2.923259737	1.806864393	0.010431812	17.2600338	15.62680931	9.422818747	10.20036755	3.382775839	12.64492213	3.058424537	12.06954023	7.03820381	7.571238217	2.431865008	13.41944221
1278	0.047832873	0.040675666	0.021452704	-0.007832311	-0.003799231	3.560875411	1.097707686	-5.897237757	1.76660988	3.301862662	2.801994119	NA	24.37441697	6.173014104	10.22022559	7.927436646	4.506556188	9.3007536	4.069998521	9.281318985	7.646250128	5.171999201	1.862282478	13.17033324
128	-0.012219335	0.025496648	0.034265489	-0.011388393	0.003451917	-8.38067326	-6.024679689	-3.550351164	-2.16537337	1.506034831	1.860365115	0.011641486	16.05889613	8.862010118	8.157095553	4.534478691	3.638607733	17.24544426	3.017581955	7.243167862	6.182068017	5.434924965	2.029205956	11.20228275
1280	-0.003178166	-0.008351864	0.002195791	-0.011000098	0.001949142	-4.376286689	-8.390743577	-3.807036693	-5.228291497	0.118907684	2.076441796	0.009874712	17.79082558	10.86784319	8.253607812	8.97452597	3.844218954	10.60303625	3.411408314	10.70614734	6.096430701	9.420374587	1.808957145	18.1765401
1282	-0.000162395	0.013989464	-0.012230244	0.000669064	-0.002124502	0.107573072	-7.849723934	-5.751387588	1.845042953	0.664655828	2.203120895	NA	22.62024025	16.25888188	10.30977758	7.483786015	4.454095277	12.31344497	3.990209407	14.29787249	7.276856145	5.876027356	1.830088579	14.62842857
1284	-0.056288138	-0.001203845	0.042460434	0.001124491	0.012300298	-16.81414882	2.711158059	-0.489287539	2.665299569	-2.141612398	2.090521062	0.013692561	15.03367687	14.20582096	9.554626762	9.117725813	3.491217219	10.78667825	3.037414192	11.09955612	6.599613543	6.656559811	2.084440572	10.26770113
1286	-0.016844429	0.000563778	0.002404144	0.006649176	0.004190592	-4.500117938	5.282209052	2.652579205	4.682906317	2.441924846	2.151619726	0.010331587	20.16946201	10.92430259	9.722575095	17.2803487	3.859004385	7.710961005	3.590634089	7.934089132	7.00614752	12.61422853	1.971674241	16.60724174
1288	0.162768754	0.046442424	0.021355264	-0.003145447	-0.005889432	36.09715053	6.213584049	-9.395269552	2.612543838	4.418691776	1.718954353	NA	16.96463783	7.335231965	7.466829476	7.790872739	3.812722657	5.337273666	3.653064689	5.388536909	5.752406759	5.163645118	1.529504772	7.385284694
129	0.042786574	0.015699206	0.004750725	0.005036782	0.009427395	7.464290083	-1.020493826	-3.594420082	2.269460427	3.021316177	1.033007002	NA	15.70372837	11.07365174	8.659882961	10.67687003	3.897185716	13.53204803	3.287288073	10.54209124	6.417679102	7.125534948	1.803483012	12.51631175
1291	-0.007769764	0.02156292	-0.009889843	0.007156181	0.004617346	-2.604147331	-10.19190629	-4.021270917	-0.818955347	1.196265227	2.72069784	0.010473614	25.63515777	14.58023991	10.76747153	11.41406167	4.366480431	8.482213289	4.074519873	8.775535635	7.983926032	9.575139123	2.019298202	11.77367945
1292	-0.027847439	-0.022512087	-0.004652517	-0.001120796	0.001100262	-6.292431369	0.753810055	0.778273742	-1.688438937	-0.458818321	2.313869767	0.011456446	20.76300406	18.80480977	9.272286483	10.20043987	4.102417615	5.591686114	3.884047544	8.929038343	6.571909033	11.56479076	1.775106535	3.461957145
1294	-0.111218769	0.013083471	-0.01303373	-0.003121592	0.000349933	-31.82680058	3.339606758	-7.805192542	-4.771437425	-0.239546253	1.479627672	NA	13.24792985	6.789699826	10.24379584	5.274554666	3.190916069	7.417706486	2.607053571	7.079638898	6.96070136	5.412249473	2.406540048	10.68692647
13	-0.051128314	0.018966479	-0.009670059	0.006759465	0.009410088	-16.62827114	-4.105790513	-3.647393906	-3.100183026	4.347535489	2.701256499	0.011738283	24.44847025	13.66729213	11.45506029	7.581145127	4.13694197	10.72239259	3.744500598	9.833175236	8.295686122	8.242191243	2.205752614	11.35495346
130	-0.096836321	0.036533108	-0.000237699	-0.003481772	0.009565282	-27.17017459	5.948382245	-15.16629049	4.510528919	-3.65430563	1.54669784	0.009704742	15.84495777	16.63462476	10.31087153	10.21501563	3.264480431	12.66451953	2.808619873	10.37552669	7.221926032	8.615190995	2.676559788	10.28271379
1302	-0.045531252	0.021307751	-0.011902633	-0.006844489	-0.003344895	-7.731902673	-9.228719337	-8.489141309	-0.135301593	-4.921390369	3.536954353	0.011256816	30.90283783	15.23084684	13.11271837	12.92471651	4.807989323	8.152581437	4.389820245	10.30655383	9.009906759	10.22482843	2.04930909	14.45306642
132	0.00406644	-0.010690568	0.011922986	0.00586091	-0.009558416	2.005812259	-1.216147254	6.571823463	-1.695423423	0.972283742	1.938141132	0.009547728	19.21964875	11.96932081	8.591095557	10.27254778	4.130080527	9.160377035	3.809981003	11.06634276	6.174661397	8.566238694	1.695079934	16.49331519
133	0.006122446	-0.019338978	-0.008444543	0.003461658	0.005151374	5.469641244	-3.83648667	3.755730247	0.383531041	-3.240765338	4.503296718	0.012485737	35.80320986	12.58271524	12.18761782	8.830326677	5.504937818	5.191696441	5.178880864	6.194631296	8.580243811	7.737032932	1.672062428	6.65198854
134	0.001018997	0.00224833	-0.000953821	0.016769204	0.00540965	1.348433742	-4.719918725	7.168612648	2.143350239	4.934329176	3.456141132	0.01131377	30.36374875	9.045754864	11.55149556	5.690231516	4.862180527	10.09016426	4.708781003	9.905368067	8.383061397	6.434158606	1.854895918	13.13009509
135	0.069817184	0.000472832	-0.03000122	-0.017180569	0.006026409	18.41135865	5.88162219	-5.691721032	-3.9013099	-2.45624853	4.038390236	0.01297513	29.90533677	12.05853434	10.71440458	12.45446795	5.315920694	13.08688851	4.898548976	12.60786435	7.655985789	8.723683006	1.567381226	18.21274948
136	-0.012174943	-0.022259017	0.001573557	0.003552805	-0.001639956	-0.994820853	-0.374213079	4.33513779	-1.638290758	-2.565010176	4.301022093	0.014629977	30.90361337	19.99798682	11.61884955	8.963592457	5.193705368	13.65992408	4.757848713	15.12082253	8.171199965	7.322532059	1.759847988	14.95450564
137	0.02991375	-0.001360332	-0.01145057	0.016974434	-0.003700938	11.45971137	-2.977254883	4.122095123	4.790828448	2.615923124	3.71728495	0.012066014	30.42213988	12.94851034	10.68619992	8.28859532	5.369871158	9.326317809	4.882258944	9.493682836	7.756799823	6.887081213	1.649707861	8.108745371
138	0.064619038	-0.019107324	-0.004986555	0.00152639	7.48E-07	18.71659298	-2.499085732	2.713213271	1.94914343	0.741975627	3.19869784	0.012479677	25.28315777	15.35744473	9.298071526	9.337024822	4.971680431	9.434847553	4.605319873	7.953364128	6.910226032	7.490980387	1.539901688	4.972266857
139	0.036748868	0.001478241	0.026945674	0.002690125	-0.001871621	9.330195702	-5.531285534	4.056041559	0.419480857	-1.049630635	2.123441796	0.010891751	17.14052558	13.23658063	7.806007812	9.039842241	3.787218954	13.48839389	3.412308314	8.981834809	5.778030701	8.795398998	1.681803137	14.21454358
140	0.08086523	-0.025342716	-0.037263139	-0.021381086	0.004639107	22.53850053	-1.788791134	-2.710705731	-9.034020219	-6.695434818	3.893864393	0.011650418	33.0936338	10.655731	10.70501875	11.75997232	5.770775839	6.656736903	5.384724537	7.499411711	7.72870381	10.73284336	1.488910734	15.74077226
141	-0.018937201	0.020829219	-0.013138124	0.004961317	0.00403892	-6.091850341	-8.048448092	-1.63893628	1.068306904	3.393602352	3.99469784	NA	34.5627911	9.95678253	13.08543819	9.308167769	5.031513764	8.016343294	4.684097651	7.953522501	9.370670476	6.845533785	2.053803214	11.31139676
146	-0.119762615	-0.008175112	0.001647624	-0.004047796	-0.002169156	-31.83096092	15.17339722	-0.790641292	5.229087173	0.83721689	1.964619726	0.011151429	17.13406201	13.53142921	10.33857509	10.60886794	3.484504385	8.143677514	3.019734089	6.902398898	6.98274752	8.987587736	2.321234021	8.780895178
147	-0.014293978	-0.001505645	0.001129023	0.002718217	-0.002201805	-5.114783534	-8.080286128	0.237792325	-2.660642138	2.801639616	2.850954353	0.011298313	24.75293783	11.93747554	10.44091837	11.1730727	4.802989323	20.75278842	4.063320245	7.822443648	7.719806759	6.476745279	1.876626772	7.928933552
148	0.065210354	-0.01891195	0.007407304	0.017503239	0.006027996	15.4414476	6.13797408	5.429526719	1.341185842	1.333003768	4.164256499	0.013468996	31.99787025	14.9271724	10.79876029	9.266111779	5.37744197	11.63953593	5.095400598	13.12187099	7.961686122	8.438812773	1.585915416	17.06002043
149	-0.011709559	0.029160001	0.002084736	-0.003219217	0.003492413	-5.55087511	-7.824816978	-3.931664162	-2.477001959	0.456933598	2.553747468	0.01025472	22.90807244	13.97105767	10.14424795	12.36517321	4.516672917	14.43525369	3.828172118	8.222744265	7.503022787	10.32908249	1.96623123	13.50025821
15	-0.107413086	0.012132818	-0.018834696	0.003345891	-0.00180088	-26.73428468	8.455842524	-1.011511151	-0.253237537	1.266945917	1.906256499	0.012281174	16.84857025	8.915004332	10.69096029	5.31099527	3.44274197	8.218998614	2.983400598	6.455615334	7.263986122	5.738854036	2.401439383	7.150556399
150	-0.014524291	-0.034938106	0.022107084	-0.011114363	-0.000445538	-4.874917429	4.212089324	4.76592963	2.830468234	-0.791611812	2.255441796	0.009827734	19.78262558	11.36741821	8.935007812	4.960611692	4.174418954	10.21746645	3.744808314	10.04369173	6.338530701	3.76691843	1.686911023	11.96608554
151	-0.072153257	0.01042543	0.020914092	-0.010093812	-0.011523148	-16.67951491	5.067244304	1.861203375	3.753056582	-2.350286949	2.370648159	0.010113862	21.6720245	13.11529381	9.846511726	14.60285962	4.464001278	9.043587099	3.759663419	9.984245923	7.02045581	5.28769648	1.961586754	9.944337616
154	-0.079427167	-0.018596453	0.009914115	-0.001614762	5.65E-05	-22.36072406	6.142816857	3.99435866	-1.101511111	4.421177986	1.895390236	0.009694363	19.98823677	11.481864	10.80330458	9.505434554	3.940320694	6.875121032	3.455448976	6.959081039	7.410685789	7.385075563	2.036519792	8.875088296
155	0.003817565	-0.031017608	-0.005693523	-0.000136453	-0.004449551	2.48987636	-4.078825366	5.590090173	-3.244479711	-3.439389593	2.252141132	0.010154326	21.44964875	14.75218753	8.871295557	9.991612554	4.546380527	11.40647238	4.099481003	8.790861502	6.492961397	9.029652102	1.630804715	10.36715492
156	-0.088672555	-0.001292803	0.006974889	0.00192009	-0.004309847	-25.16735123	9.589859077	0.1457411	-0.309023219	2.251210506	1.063007002	0.012409768	11.30621725	16.50920301	9.532227406	6.20796737	2.967574605	13.70794979	2.470643629	12.66832958	6.38485688	5.927021683	2.25140291	9.284671015
158	0.011390991	-0.04933364	-0.004326561	0.014641618	-0.00604095	0.99039098	-1.083300101	11.64373192	-2.024364197	-1.853544249	3.468747468	0.013123493	25.88137244	18.1415461	10.62734795	11.393043	4.832072917	8.749421665	4.530272118	10.54670087	7.242122787	12.07894225	1.579337569	15.03034635
16	-0.00207608	-0.002757057	0.003000448	0.010683742	-0.002221075	1.800529515	-10.58489768	2.788493899	-1.156039937	1.571792351	2.303648159	0.010276541	20.7242245	15.31135341	9.008011726	11.09865866	4.042101278	16.86714072	3.747063419	10.51602898	6.65075581	8.517389057	1.849528675	12.32969793
160	-0.039227404	-0.030610023	0.003728427	-0.006509485	-0.000182864	-7.912024693	8.192925058	1.875072651	2.25751082	-3.341851616	1.051627672	0.009496517	12.84260763	18.11961517	8.419295845	11.07973452	3.551016069	9.742332783	3.050120238	11.58082999	5.864968027	10.27748689	1.820326841	11.97614504
161	0.096641491	-0.031712257	-0.035730267	-0.02087305	-0.005033831	25.98160999	6.788802163	-5.158641387	-1.960550813	-1.368567036	2.312468694	0.009225981	25.87773206	14.42540523	9.651085692	6.229754353	5.231992329	8.496803107	4.827150797	8.797837785	6.75916412	7.420761409	1.385221591	8.349929703
162	0.051204887	0.014724988	-0.001827967	0.000894929	0.01069413	11.46831614	-3.420828082	-8.21173253	-1.463115238	-0.935368328	3.922648159	0.011151813	35.1358245	16.29287163	11.72111173	8.249795144	5.538501278	11.03232737	5.204963419	15.11561541	8.92075581	6.683754377	1.781928537	17.1642173
164	-0.049417872	-0.008950533	0.001679563	0.018407605	-0.018132268	-7.154109945	0.019391012	9.669228649	0.637602135	-1.63109705	1.741296718	0.011026136	16.52020986	17.00340004	9.102317817	10.43777598	3.759837818	9.117249311	3.402580864	11.50631038	6.240543811	8.10103196	1.863919244	11.33390307
165	-0.064843194	-0.031515924	0.010754414	-0.014449757	-0.023461514	-15.08649838	8.766442517	5.019244055	7.869133593	-8.672195837	1.331069266	0.010225336	12.93123168	14.17464272	7.861349122	8.38426367	3.421887068	12.0599748	3.019293392	8.954711709	5.047841047	7.701697224	1.627548808	9.026278048
167	-0.052853676	0.046619596	0.001278107	-0.018883925	0.005286213	-17.91706096	-3.81509917	-12.43600646	-1.951213438	-1.05329243	2.031779551	NA	18.27865185	18.53733198	9.71069876	9.023579708	3.681888664	11.09559152	3.365155948	11.92819286	7.099290338	12.12837187	2.198237447	15.61483951
168	-0.097824818	0.025306578	-0.009732541	0.007024962	0.001156255	-27.90109845	0.754185906	-5.155917654	-3.4214341	4.804091542	2.203120895	NA	17.70701803	4.87641771	11.13718036	5.3824289	3.511831388	8.071696604	3.003028851	5.385269994	7.752897811	5.176582259	2.473434518	9.486869927
169	0.015202167	-0.03431162	-0.001289356	0.00631768	-0.000150424	6.371420957	-4.908390877	6.610543376	-2.370456868	-1.746034136	2.942747468	0.011842243	23.68677244	16.2238833	9.824947948	10.77435014	4.667772917	10.2783699	4.217272118	10.19824819	7.053822787	9.352991953	1.654149184	11.33012028
170	0.048000448	0.006731474	0.003290479	0.011120625	0.005593774	12.97502768	0.840156226	1.123386185	9.933703616	2.956577403	1.795627672	0.011470992	15.96660763	12.61907867	8.396195845	8.899029174	3.907016069	8.319116455	3.429620238	7.587689254	6.241668027	7.043442998	1.737534843	8.322276005
171	-0.105632407	0.008188774	-0.002036845	-0.000431977	0.006529926	-28.24361678	11.59865204	-3.510129915	1.593927537	-3.316569279	2.959007002	0.015179666	20.72481725	10.64966807	12.48402741	7.214000893	3.596674605	11.5259796	3.101843629	9.481313895	8.45005688	6.043281502	2.431280128	10.3182311
172	-0.052688669	0.026597553	0.006233216	-0.00473498	0.006744212	-22.88588253	-2.937151669	-8.562414603	-1.99542054	3.428249331	1.133627672	0.010495054	11.86090763	17.51060083	8.785395845	11.02585254	2.993916069	8.536850669	2.574720238	8.762718672	6.444968027	10.22275735	2.261011057	8.525665659
174	0.100309785	-0.034954396	-0.009525576	0.001557638	0.007392287	26.22831956	-1.808032841	1.725349191	-2.158295404	-5.393419257	2.848939293	0.009767958	28.12980332	8.326470388	10.03004259	7.417574154	5.311795407	5.986162731	4.980055269	5.265466586	7.245582544	6.960295605	1.405430675	10.2104167
175	-0.01440606	0.026419326	0.023382615	-0.00684256	0.007636963	-10.46691562	-7.396477853	-3.817677407	-0.07493546	3.569988003	3.419441796	0.012573389	26.46202558	11.10626196	11.11450781	4.153961006	4.523318954	11.45908327	4.099108314	10.44098912	8.216130701	2.706329604	2.055004738	10.79529634
176	0.052686836	0.021759999	-0.001897202	-0.007925064	0.010655399	10.29073369	-12.93750588	-5.284745834	1.725427339	-2.95280981	3.34569784	0.012318282	26.78405777	9.725126106	10.32877153	5.714716439	4.685580431	5.688156222	4.350419873	4.421664894	7.797526032	6.025338543	1.836898863	5.546223407
177	0.00618065	-0.041855244	0.016894385	0.00076652	0.004015116	2.625319556	3.790883285	7.898437803	-0.334262155	1.533357077	3.069619726	0.010507118	28.41816201	15.63516321	10.70397509	11.15124893	4.911704385	8.781824994	4.663634089	10.28984112	7.62774752	9.032162129	1.647585344	10.98581063
178	0.070753485	-0.015947156	-0.005766891	-0.012480324	-0.00040248	16.75786652	-0.648489986	0.570151683	-1.881806793	2.472049563	2.411994119	NA	22.19219474	11.8492302	9.2423367	7.791577895	4.533222854	10.95713093	4.239220743	9.881137142	6.61147235	5.873169238	1.511288711	12.55445543
18	-0.026773347	0.052309087	0.03994506	-0.016237736	-0.008751926	-4.819249027	-5.34103466	-1.47796133	-0.766632594	-4.57185269	3.455085649	0.012759896	26.7222012	11.52131001	11.41205947	7.960011554	4.841228904	14.4271639	4.254483307	9.712316665	7.92420657	4.575013733	1.961437492	9.418441209
180	-0.114565768	-0.002771865	-0.006427479	-0.008669444	0.001661734	-32.13377792	12.91310119	-7.071152126	5.71365049	2.758369551	1.426869767	0.010072452	14.52020406	11.99441379	8.868586483	6.539031349	3.125317615	4.839286201	2.875647544	9.496098834	6.105709033	6.362604387	2.313041228	9.735971574
181	0.109500167	-0.001128198	0.035126163	0.010156305	0.013555856	21.68787366	2.047561024	3.363905128	0.104791226	5.562344051	3.956069266	NA	34.33423168	20.13381543	11.07804912	13.45977397	5.462337068	13.05403815	5.261143392	11.33685301	8.336416047	10.84965951	1.567573423	12.08373638
182	-0.070792087	0.036665814	-0.003571062	0.010078038	0.007379944	-19.2367426	-3.973352005	-5.494885205	-4.029195913	3.187450692	1.903085649	0.010265749	18.2426012	13.63667163	9.996459467	8.862926635	3.436628904	10.18453711	3.151883307	7.871352326	7.32750657	8.797315885	2.480463217	10.76004298
184	-0.002759682	-0.032321437	-0.001681665	-0.015591083	-0.002676452	-5.673743164	6.579970576	2.587037873	-6.968600018	0.336044614	2.327468694	0.011797541	20.11743206	7.948626202	9.831185692	6.162434015	4.224592329	5.257186056	3.824550797	7.016387445	6.68666412	3.339549283	1.710432992	7.453810574
185	0.004900192	0.001531823	0.020163581	0.009432157	0.000447925	3.389738024	5.25800734	-0.545607451	6.186052477	4.869379939	3.005296718	NA	29.5592543	12.51871743	11.08999559	14.11761184	5.023737818	6.449549514	4.624680864	9.043708214	8.015488255	11.56628928	1.763033195	16.81153579
186	-0.038345448	0.024663236	-0.010768402	0.002387357	0.008616474	-13.8485065	-9.235513425	-5.565193555	-2.469102606	3.785516156	2.303141132	NA	20.27059875	16.29556092	9.593870557	5.43911348	3.698930527	13.03073055	3.530431003	10.65948723	7.092111397	6.495908361	2.147311526	7.260950109
187	-0.048466609	0.055550173	-0.022624683	0.005458242	-0.004875075	-13.28642841	-6.6419674	-5.278653607	-2.022356574	3.291244055	1.57528495	0.010255821	16.02923988	16.02148296	9.212299923	13.28914574	3.596671158	9.290655776	3.098258944	10.61094575	6.782499823	9.558394631	2.23965915	10.56078448
188	-0.017376446	-0.002361979	-0.001191687	-0.004629365	-0.003869565	0.414639669	-0.410498753	-1.181241261	1.789286534	-4.665999248	2.614296718	0.011711428	22.65120986	11.84048092	10.10841782	10.5281312	4.420437818	7.808984115	4.095080864	8.302901843	6.991143811	7.972776834	1.733875845	11.45643151
19	0.006171605	0.041973609	0.061443014	-0.014792749	0.00292801	-5.540029167	-4.914980015	-4.807002053	0.522772633	0.428955814	1.796737142	NA	13.25486366	10.04972891	8.348939129	5.758651229	3.452958767	9.332452457	3.068389689	8.3783408	6.113898002	4.830316231	2.010833829	8.393822964
190	-0.081835283	0.000989367	-0.00136258	-0.006992534	0.003757856	-29.79699151	7.176615216	-7.361855105	-3.8654782	5.14454925	0.761007002	0.010493591	11.49201725	10.48771533	9.503327406	8.504997345	2.967874605	10.37051236	2.478843629	9.115353952	6.47215688	8.231306986	2.270737523	12.50689954
192	0.067680135	-0.023222638	-0.011987138	-0.007773961	0.000442253	16.54301658	-4.306914973	0.846581994	-3.725273328	-1.621791174	2.454994119	NA	22.50252808	19.65981046	9.1233367	10.91437016	4.614222854	7.348408761	4.255331855	6.07733838	6.657250128	13.59779905	1.501241459	12.28767143
193	-0.112768047	0.031831237	0.006777758	-0.021449448	-0.004368927	-25.84217476	8.046595864	-5.053442995	3.264710283	-4.157666581	3.069365115	0.011419281	27.43049613	10.47387933	13.32559555	3.723497074	4.445207733	8.002010763	3.943681955	7.147390821	8.882668017	5.680491994	2.262269048	9.462534656
194	0.176716053	-0.011993719	-0.005559806	0.009420907	0.006155494	35.07426662	23.62981479	-3.426876031	-8.290363133	3.279769326	3.769627672	0.011919315	31.20010763	8.354123546	9.235895845	7.689295896	5.871616069	5.862474486	5.472320238	4.390739068	7.103368027	4.654514726	1.298714777	4.625638835
195	0.15657009	-0.029877607	0.002643019	-0.006631314	0.002835404	30.61758523	19.19305152	-0.470679651	-7.921189385	3.398963723	2.905779551	0.011772141	24.14027407	8.166097708	8.082920982	11.1018176	5.332655331	6.775841196	5.038833726	8.140147807	6.06901256	7.215221525	1.295579923	13.26881396
196	0.067125508	-0.009449916	-0.025722378	-0.02323256	0.011111077	20.70274265	1.648719863	-6.711032084	-9.038890325	-5.488514932	3.514737142	0.011548573	29.53125254	8.710142982	10.19056135	10.33511625	5.365247656	8.992091458	4.941678578	9.68042848	7.575909113	8.054296924	1.589666907	13.12132403
197	0.056813884	-0.072038415	0.002347406	-0.001797873	-0.000410992	6.444994174	11.44011591	5.640977786	-3.864159965	0.845696379	1.693627672	0.010799865	16.37680763	20.79780041	7.983095845	10.31516569	4.332716069	13.95157342	3.949220238	14.16424316	5.553868027	10.1927444	1.403282912	14.55359212
198	0.006538071	0.018504601	-0.0094458	0.008899302	-0.005416234	6.096655188	-4.993312877	4.90941801	1.581939211	-1.21149818	2.943141132	NA	23.19945986	13.89776741	9.605106668	7.950412654	4.430236083	14.21017709	4.139236559	7.767442543	7.044250285	8.655416055	1.763235743	9.394417131
201	0.051957752	0.056414441	-0.017611236	-0.001832711	-0.007378801	12.70401639	-2.469531585	-7.937740354	8.679363722	3.315898975	1.715390236	0.010752348	16.00683677	11.27301571	8.290404582	8.941270823	3.748720694	9.461069951	3.371448976	8.27321798	6.283085789	6.794177039	1.792462528	9.77118312
202	-0.042185535	-0.054140546	-0.001857993	-0.009110807	-0.01467249	-9.172239824	6.378019801	7.202285954	5.689314855	-5.722879398	1.360085649	0.009180558	14.5554012	16.22056342	7.751059467	13.98168835	3.904728904	8.719076764	3.534483307	6.623685264	5.09140657	10.03538927	1.534601053	8.143282021
203	-0.094464513	-0.010618599	-0.004109509	-0.011624901	-0.002452151	-17.89670901	2.091030086	-1.752841174	2.061506307	-6.525663593	1.466120895	0.010118691	15.28424025	5.430217356	9.802002577	10.40138678	3.797220277	10.0387801	3.150984407	6.531778949	6.541831145	7.672236809	2.031914558	13.10123683
204	-0.0055726	0.010394407	0.001016536	-0.002671726	0.01735294	-4.661640531	-12.30616632	-4.851415921	-1.502801283	3.005523048	2.780747468	0.01043425	24.89577244	13.89481447	10.74954795	5.559984573	4.111172917	7.048949795	3.957872118	10.73195427	7.937822787	5.850026603	2.023323535	11.56439155
205	-0.073995253	0.021980838	-0.007667128	-2.46E-05	0.003238879	-20.20138859	0.707332281	-6.16277575	-1.592508515	2.931150716	2.259085649	0.011211475	19.8625012	21.46069647	10.47325947	13.5235306	3.674428904	12.42217507	3.361283307	11.85734597	7.42390657	11.35970321	2.346754397	9.457536515
206	-0.112855493	-0.007882402	0.003549218	-0.001724729	-0.001847184	-29.89315503	14.32445486	-0.893693831	4.858565584	-0.169826234	2.101869767	0.011106469	19.44170406	8.343985331	10.48358648	7.185487947	3.720017615	4.04834168	3.403647544	6.151708248	7.107109033	8.6195798	2.237422545	12.2113491
209	-0.097773507	-0.011634874	0.001357225	-0.010932481	0.000191997	-26.4442672	8.667852233	-2.310065979	1.143016396	-1.089151183	1.792627672	0.011608137	15.68970763	13.1422226	10.38889584	11.08623336	3.495416069	8.290139505	2.971120238	8.359152181	7.045768027	10.47226903	2.188020073	12.85693504
21	-0.057556701	0.032287851	0.002569681	-0.003144439	0.001650772	-15.69624301	-5.556782143	-6.38403216	-2.483015812	-0.58393864	1.96828495	0.011374179	17.50463988	9.785439527	9.685999923	7.155853914	3.798571158	7.211154805	3.294258944	5.898099346	6.919799823	7.169203169	2.145605565	7.163718882
211	0.022697422	-0.003952743	-0.005492712	0.002422425	0.009611522	6.058980765	-5.631967741	0.016793256	2.627772714	0.940684384	2.650390236	0.014354172	17.23353677	11.08593164	8.591804582	8.104134217	3.923020694	7.784814634	3.521648976	5.385565092	6.406785789	7.093188662	1.7499685	6.412020464
212	-0.014824529	0.027553741	0.007892988	0.00647014	0.008290982	-6.70320049	-11.16444207	-5.811964081	-0.038676756	4.270446754	2.259864393	0.011143064	20.1921338	11.77560802	9.562418747	8.918807517	3.820275839	11.07917094	3.524524537	11.02005952	7.18620381	8.642043758	2.152581712	17.44787598
213	-0.046376556	0.052576553	-0.005324047	0.011575526	-5.77E-05	-14.34873019	-6.005830668	-9.203736034	0.352676453	1.038154649	3.244864393	0.014371679	22.5813338	11.66765787	10.92831875	9.633408749	3.902775839	9.360122376	3.528024537	10.66460162	8.04860381	7.787868098	2.393859052	13.70187863
215	-0.009174154	-0.020474643	-0.00982157	0.01218862	-0.003235236	1.616338977	-3.535181046	8.596169304	1.646618415	0.325825025	2.894869767	0.009840244	29.70500406	12.54684479	11.20658648	7.859765757	4.976717615	7.464015487	4.779847544	11.15394799	7.841809033	5.730458498	1.721243116	12.31139388
216	-0.008501435	-0.001099809	-0.001215845	0.006136503	-0.000424915	-0.218576497	-9.142456719	0.795965641	-4.286283442	0.72621411	2.508939293	0.010403844	22.99040332	14.98936738	10.30654259	8.869723782	4.281795407	7.082023377	3.904555269	10.44483486	7.384882544	7.782642563	1.865141782	12.46015897
217	-0.000414472	-0.04225932	-0.006887494	-0.001636268	-0.002263008	0.623684199	-2.707519566	6.917671807	-3.644491906	-3.082971533	2.916747468	0.011961967	23.24367244	19.04052107	10.23964795	10.02075129	4.409072917	9.511022745	4.207172118	11.69615095	6.902322787	8.818859339	1.619513169	9.743112966
219	-0.106038363	0.015648733	0.000984309	-0.009167509	-0.006900175	-24.42560345	10.15130753	-0.708085918	5.278446534	-0.111344389	2.471779551	0.012909088	18.48287407	11.4838442	10.73112098	8.845829743	3.794955331	8.159412225	3.372933726	7.587839509	7.16601256	8.284387088	2.196437102	9.013109022
22	-0.059741075	-0.033788703	0.002550752	-0.012755355	-0.001980495	-19.21139341	7.911610103	-0.423663716	1.442828553	-0.331796648	2.094939293	0.011311315	17.39960332	10.89972547	9.547342589	5.616427852	3.650195407	9.735528788	3.347955269	12.08397348	6.340882544	4.986709144	1.871908901	14.84955469
220	-0.006249778	0.012154199	-0.017408465	0.004902348	0.001867649	2.756038275	-7.747269045	-1.827562157	2.997239399	-1.934177765	3.593120895	0.011958429	29.95584025	10.8117056	11.79940258	8.642540272	5.013620277	10.68044181	4.450584407	9.462942661	8.478231145	7.497335442	1.894232679	13.08615679
221	-0.07903514	-0.002439167	0.018738125	0.001152612	-0.003768186	-22.39224704	4.643673579	2.51632053	0.710945829	3.01355909	2.050521062	0.011049061	19.32887687	11.36404027	10.84822676	9.519172269	3.815117219	7.278474833	3.375914192	6.57753363	7.399213543	8.234476931	2.099213122	8.485001467
222	-0.000306145	0.039172991	-0.003845607	0.002174404	-0.004118093	2.613179437	-7.794850985	-8.278575567	2.119831637	-1.326220792	2.307779551	0.01139336	19.93987407	10.51812423	9.429620982	8.611198052	4.115855331	7.639078418	3.717333726	8.380332887	6.96111256	7.322563769	1.956562502	10.9115923
223	-0.062680222	-0.043339098	0.003095704	-0.014430734	-0.003135285	-14.96082056	9.261574164	2.412494786	5.70315326	-3.716296924	3.047619726	0.012337147	24.23086201	14.73962467	11.13937509	12.3945324	4.602204385	10.24849853	4.193234089	11.69415046	7.21494752	7.74195754	1.740540427	12.54105221
224	-0.009250561	0.079582167	0.064751655	-0.013572009	-0.013636636	-4.591844533	-4.627651329	-5.002543023	3.867714702	-4.524947626	2.798521062	0.012587765	22.33877687	7.269281229	10.44102676	6.504155047	4.531517219	10.21636326	3.688014192	8.651143667	7.752613543	5.555059396	2.038445875	11.76760371
225	-0.095727645	-0.026207258	0.002991337	-0.009755968	-0.001254829	-25.3181557	12.56968444	0.481534265	4.222872853	-0.313416011	1.986869767	0.010506967	19.33230406	11.74656908	9.848886483	9.858816364	3.948817615	6.319575369	3.538447544	8.926729483	6.766109033	8.947500877	2.043239411	12.26486598
228	0.012569853	0.021977272	0.000794507	-0.002441926	-0.005079118	0.628079509	-3.586139579	-5.923478109	1.488387452	2.782532737	1.329390236	0.010125349	13.58453677	14.2604644	8.090604582	11.84378166	3.525720694	11.81781456	3.085348976	9.627214434	5.973885789	9.506899305	1.853571568	13.98323867
229	-0.059828567	-0.000347496	0.016709862	-0.002560152	-0.000160639	-16.36438286	4.263579263	4.083168903	2.821370304	2.167852647	2.693141132	0.011215808	23.81114875	15.12502355	10.85759556	6.197425417	4.275280527	12.28666553	3.966681003	9.897539849	7.590161397	8.37431621	2.018870704	10.44786023
23	-0.03717372	-0.016668734	-0.011398206	-0.007542835	0.003159252	-12.42092595	-1.976306313	-1.061186564	-4.087492773	2.841858685	1.975627672	0.011113042	18.21710763	12.78559069	9.969195845	9.161955867	3.916316069	8.551573913	3.449720238	8.61943738	6.918968027	7.876747987	1.900491459	10.52530039
230	-0.116002627	0.009586141	-0.000403923	0.000774093	-0.003113724	-30.20911723	10.33813465	-5.216267003	2.473786233	-1.11723735	3.141972855	0.011605168	25.79419357	15.63319043	12.64401413	8.377939412	4.256180101	7.644910218	3.797715385	10.08869667	8.552302244	9.083126518	2.358678798	10.99503447
231	-0.095291119	-0.002025662	0.038799896	-0.00261064	0.002553341	-28.6143929	12.29342408	1.706323695	5.181968658	-0.999780606	1.998619726	0.011646309	16.74356201	19.32157149	10.14987509	11.76371647	3.393704385	10.84595597	3.052334089	10.81321883	6.70814752	9.670886398	2.206919136	5.588874593
232	0.052750662	0.041170641	0.013369186	-0.014115212	-0.003288188	13.31129133	-1.01698611	-9.776518528	7.273914031	-3.129393036	2.080296718	0.010466679	20.62790986	13.03566883	8.966617817	11.16053577	4.130937818	7.264259943	3.882280864	6.776594584	6.732843811	7.883979849	1.752926603	6.993407435
233	-0.085543034	0.00167909	-0.001061773	-0.00682163	0.007923459	-25.45528409	4.514681861	-5.559667166	-0.47192257	3.348425697	3.026521062	0.012295499	24.81907687	15.76687145	12.21292676	10.8082902	4.115517219	9.902272417	3.638514192	10.14501485	8.578613543	9.714055925	2.262408252	10.24872174
234	-0.13297377	0.015687873	-0.010338935	-0.005367477	-0.001878155	-32.83063097	13.68074347	-7.161383415	3.184273873	-3.358829401	1.413256499	0.0117181	13.51617025	10.90400888	10.22996029	6.370781596	3.00904197	10.5485835	2.572100598	11.90934788	6.841986122	5.372463638	2.641394198	14.23732856
237	0.022514767	0.002656066	-0.014214274	-0.001640138	-0.000598027	5.878361294	-4.31268017	-2.280329902	2.47248523	-0.96267133	2.755256499	0.012046284	24.23967025	13.12300559	10.23046029	8.394881028	4.58814197	7.728406301	4.233700598	8.260004607	7.274986122	7.702299324	1.714619368	7.463931388
238	-0.051634739	-0.002106201	-0.002244266	-0.002498219	-0.000614459	-10.83520436	-0.22533797	2.8493673	-3.069435165	-0.553925252	1.281069266	0.009292256	13.42753168	22.74061172	8.012849122	10.2120828	3.044087068	14.05760382	2.756493392	15.35861652	5.737341047	11.07859485	2.081286192	15.71956292
24	0.00503675	-0.027890993	0.04148163	-0.000315823	0.004630785	-5.706005319	3.486943085	8.33228593	1.735281058	-1.959773677	2.083747468	0.009795926	18.68577244	13.68707062	9.251247948	8.990322298	3.912272917	5.06483435	3.709872118	9.524706251	6.163022787	9.041040019	1.643311791	14.19945082
241	-0.018431807	0.00089621	-0.003356676	-0.002870299	0.000177876	-5.456185217	-2.712698396	-1.593506504	-1.291430455	2.387577484	2.166764032	0.010806788	22.39009706	10.40911814	10.68142708	8.642814389	4.307445912	8.819867042	3.80177891	8.453744776	7.532885211	6.759770619	1.900789097	10.13313634
242	-0.033864169	-0.035191176	-0.004454308	0.001125242	-0.002177988	-10.47156686	3.353139912	4.731502451	-0.677416651	1.367754918	1.671747468	0.009952519	13.96397244	13.17566518	7.980647948	10.36254481	3.147272917	8.042162994	2.963272118	10.32322632	5.475522787	11.48332191	1.85208957	17.06950077
243	0.076435255	0.013810959	-0.000740004	0.008961387	-0.00327241	25.20139548	4.036004257	-2.497157448	3.755508865	1.162421196	3.56228495	0.0126063	27.80273988	9.346124849	9.696399923	8.228425587	5.171371158	5.178095956	4.733558944	6.854265062	7.353199823	5.151532132	1.613945272	6.317701263
244	-0.025190527	-0.016355457	-0.001864925	-0.003139005	-0.000305338	0.004966389	-3.803405868	0.773285528	1.385993627	-3.70604917	3.819085649	0.013300353	28.3524012	9.471964385	11.08245947	8.574872123	5.036328904	6.459907474	4.603783307	6.441067385	7.74910657	4.742247107	1.759453032	7.248182941
245	-0.063734126	-0.028840448	0.020681589	-0.007687857	0.005333012	-16.39988511	7.92952473	4.814928522	2.642169856	-1.240650832	2.476145418	0.012207658	20.5565023	12.13283837	9.982521703	8.854260988	4.430585892	17.45803859	3.707139693	8.944139074	7.026852525	5.208277414	1.895110339	10.11522023
246	-0.045743998	0.010616905	-0.002814352	0.009733961	0.00286177	-7.509893581	-7.649776337	1.158852338	-1.334878665	-1.981822402	2.969648159	0.010649943	26.9346245	11.4104743	11.42261173	7.486879472	4.415501278	4.662162838	4.170163419	10.30009432	8.25655581	5.98616959	2.093613815	12.25679275
247	0.019409749	-0.038853158	0.007681551	0.007416514	0.002969679	6.384048884	-2.60042526	7.359296232	-0.012332705	0.898463284	3.540972855	0.010932379	30.79469357	10.54858844	10.90081413	8.65965083	5.278080101	3.517528351	5.021115385	3.854028246	7.745302244	8.579861325	1.570175662	7.203990753
249	0.104816803	0.049326619	-0.01553454	-0.008419158	0.000104537	30.46281956	4.382753966	-8.218981471	9.59546354	2.040457903	4.631737142	0.011909455	37.60925254	10.78171537	11.10716135	6.466125611	5.834347656	8.607401447	5.450178578	8.131819386	8.558709113	4.92009735	1.611849726	6.153461743
25	0.05411132	0.026750625	0.00627792	0.004709042	-0.00341787	12.20955951	-0.085732728	-2.923299949	7.120892237	2.339497813	1.111256499	0.00963109	13.58257025	14.87464816	7.613960292	9.207193147	3.48744197	10.28383847	3.221600598	10.41381362	5.480486122	8.640989382	1.703905172	12.19196135
251	-0.04680875	-0.01283096	-0.003298877	0.006106021	-0.00904962	-9.374558466	0.837727702	8.310180607	0.774877934	-0.063972278	1.315085649	0.009792016	13.2328012	14.83658032	7.863959467	7.811831594	3.295928904	12.08111098	3.042383307	12.0290506	5.42550657	4.757786451	1.935654463	12.11531282
252	-0.04088478	-0.006215414	-0.005329271	0.015711476	-0.008606382	-6.076957726	-1.201869537	8.751264754	0.100937964	-0.63202574	2.251939293	0.010620207	19.96290332	20.32521735	10.18434259	7.750949508	3.794295407	15.28417843	3.512655269	17.45310838	7.032382544	9.366103098	2.010540481	19.40502589
253	0.039167553	0.044684611	-0.008282296	-0.007516196	-0.005653558	12.44390783	-5.399686405	-9.451241985	7.297923595	-2.59766635	3.410296718	0.012290505	27.77520986	12.30784861	10.36151782	9.975570113	4.788537818	7.766510146	4.448780864	7.234754101	7.815043811	7.663986837	1.774581261	8.770530191
254	0.037364783	-0.031460938	-0.048196417	-0.032999809	0.010529458	17.48550123	3.599480404	-6.464093879	-13.22920131	-8.142922227	5.213619726	0.013620272	37.72626201	9.247691373	12.02437509	11.29820098	5.957804385	5.633561779	5.563634089	7.019137584	8.56494752	7.502955732	1.548873137	10.19215601
256	-0.031591557	0.02869918	-0.005008259	0.001866111	-0.004727431	-10.67423217	-4.433837603	1.320300345	-1.126629106	3.901756016	2.499390236	0.012311526	19.60903677	14.71607259	10.07360458	11.0784376	3.926020694	11.68175879	3.470648976	11.75786294	7.259985789	6.811454919	2.004827464	11.9430966
259	-0.08784869	-0.041419263	0.000401019	-0.009281263	-0.002117382	-20.73804229	10.52245521	3.401287102	1.667840763	-3.733242291	1.818619726	0.011549938	15.34296201	12.76581916	8.981175095	7.709113145	3.495804385	11.64947308	3.129534089	11.09589126	6.01724752	6.566994535	1.943141958	11.60928914
26	-0.062961425	0.028936376	-0.009958838	-0.002635125	0.00490909	-19.63308791	-7.180948447	-8.205090597	-3.410645704	1.896078391	2.603296718	0.012855649	20.38680986	10.18019361	10.41241782	7.637912087	3.788037818	5.899237462	3.455580864	5.736611274	7.504943811	7.878551537	2.170825782	8.899647578
260	-0.079292279	-0.003005678	-0.005571776	-0.001379613	-0.004935161	-20.94224923	7.252534145	3.277207363	3.337409538	3.210188082	1.941994119	0.011184546	16.72749474	19.06705176	9.518825589	6.226196918	3.399733965	13.86975462	3.081298521	13.90922322	6.521661239	6.736585597	2.119634538	10.28316879
261	-0.018932645	0.0406984	-0.018178666	-0.003168003	-0.001389981	-3.34595293	-11.40755713	-4.363035164	-0.930015896	0.849982491	2.281120895	0.011210165	20.60224025	8.569442947	10.22820258	9.456698094	3.948120277	6.911296884	3.582184407	7.669337396	7.462131145	6.890080846	2.043519689	10.97025084
262	0.024503839	0.005486005	0.030708624	0.003647823	0.009089277	3.764776037	-3.926971854	-1.236360045	4.069542611	3.543957919	2.449779551	0.011045562	21.90657407	10.01040596	9.296620982	5.440129084	4.524655331	8.450668413	4.074833726	8.784290764	6.90131256	4.461749078	1.778253533	7.931364766
264	0.110338203	0.018340856	0.021567775	0.002814896	0.002003212	24.90209989	8.898556325	-1.209593378	3.395397644	1.961201443	4.072390236	0.012864673	30.45213677	19.63334473	10.04770458	12.11991373	5.346420694	11.4952068	4.962148976	10.19217193	7.611885789	11.896653	1.518877196	11.1762095
265	-0.136321738	0.016718748	0.006223987	-0.012818851	-0.004359447	-29.61967983	14.45041898	-8.314170326	7.713586412	-5.845255397	1.338779551	0.011068614	12.11707407	5.470071542	9.623220982	7.996137827	3.160855331	4.472866133	2.666533726	5.736120004	6.30551256	7.471833591	2.439773397	11.70350366
266	0.029076871	-0.032504274	0.000230431	-0.000585446	0.003045563	7.791636757	-1.935955208	2.641557066	-2.524396878	0.638231914	3.705869767	0.011714053	32.22180406	13.85789509	10.82488648	9.506870013	5.355117615	3.640069256	5.133447544	6.564987933	7.921509033	10.51338434	1.593790983	9.210653494
268	-0.02708675	0.015727044	-0.006711251	0.020170935	0.001144855	-2.855731949	-3.81756734	5.629045824	5.550405578	0.571849011	3.424085649	0.012212031	27.6395012	13.08376115	11.60475947	9.373504761	4.581428904	9.792321554	4.273383307	11.26438893	8.17580657	5.706353427	2.021482182	12.60345699
27	-0.021866673	0.038442619	0.009004354	0.002663704	0.01576452	-12.47243625	-10.72117635	-7.6571622	-1.641248028	3.423338672	2.537521062	0.011672698	22.21027687	15.35613755	10.70162676	11.28257073	3.907617219	9.245976731	3.509214192	9.425504511	8.048413543	10.47594809	2.200105339	11.88118425
273	0.008953287	0.048549276	0.007692304	0.003812231	-0.015739746	2.641592718	-6.84288843	2.151512063	4.271034835	3.331030581	3.262869767	0.010932715	30.31960406	5.50773419	11.21218648	6.896998532	4.873017615	3.001568004	4.650647544	4.648710611	8.262809033	5.023796228	1.85281285	6.833161166
274	0.192878165	0.003582148	-0.008149677	-0.006809446	0.005798176	41.78216045	12.56483182	-5.502858279	-5.535721259	0.056666493	4.968864393	0.014461705	34.1724338	12.4029749	9.439718747	7.659639818	5.977975839	8.335355616	5.713924537	8.668314123	7.48700381	7.651833409	1.356864308	12.31846694
275	-0.02359294	0.012109914	-0.013702303	0.006892009	-0.008178681	-3.657936903	-4.689074127	4.758715167	-0.856865362	2.1913329	3.530141132	0.01308339	27.50454875	14.64256507	11.25259556	8.883467973	4.635680527	14.50161537	4.443581003	14.71396269	7.987061397	9.791581419	1.903867776	20.40617976
277	-0.112768311	0.021892611	-0.015864889	0.010840046	0.001920048	-27.90311421	7.073240408	0.12247817	-1.187318466	0.319915296	3.266256499	0.01326856	25.73997025	11.29499125	13.24366029	8.919799711	4.05594197	10.33230639	3.595500598	9.420590778	9.097286122	8.533455924	2.514794715	12.86409987
278	-5.03E-05	-0.043290659	0.00699016	0.004901813	0.001757591	-0.821959957	1.511229639	9.628596321	-0.204537181	1.026042051	4.031627672	0.013358488	29.20430763	17.67278769	11.33029584	10.21043761	5.134616069	12.68220138	4.664620238	11.46982981	7.791668027	8.46545403	1.635909131	10.2108302
279	-0.013479241	-0.029649426	-0.005018887	0.002551667	-0.000251322	-1.383555641	-6.166836611	7.514163375	-6.797448187	-0.53450005	1.884939293	0.009675733	17.60210332	19.52509012	8.803442589	9.333290297	3.699195407	10.06813669	3.461855269	11.19596352	6.160682544	8.337000813	1.728678556	6.266308048
28	-0.052012536	0.014036814	0.022900749	0.009529364	-0.009741091	-11.83219825	-0.651860161	7.613533161	0.594089633	1.240696726	2.195939293	0.011188464	18.52970332	16.36784378	9.741042589	8.039804345	3.847695407	12.5981292	3.309855269	11.14402447	6.843682544	8.405508403	2.046039201	12.19015448
280	0.054254273	-0.015245789	-0.03063315	-0.000577881	-0.006291152	21.48462037	-1.828567169	-0.212181362	1.519512738	-6.481124443	3.00509865	0.011662574	24.83935518	13.76285593	9.645077059	9.034276735	5.010730426	9.387594715	4.644386083	9.091107506	6.750603558	7.901486204	1.495734748	9.718910951
283	-0.047913164	-0.026319777	0.007935061	-0.008551716	-0.001921467	-14.32591195	6.138501669	1.401639693	2.892664151	-2.153832959	1.381954353	0.009286798	13.83483783	15.59805124	8.202618365	10.63834936	3.200189323	5.879929768	2.959520245	7.265845447	5.622606759	9.824960076	1.854693892	7.979540543
284	0.012753813	0.00997337	-0.013076236	0.001953714	-0.005245301	5.384791478	-3.547189036	7.165961208	-0.300208895	4.280913513	2.067994119	0.011463829	17.56269474	15.5964218	8.621625589	9.576611982	3.693233965	9.688405822	3.426798521	10.108756	6.241861239	10.08419885	1.786613723	13.48874046
286	0.15968586	0.037608388	0.036366635	-0.002628507	-0.000136495	38.93193785	6.158429267	-8.196571518	4.40935108	2.518119372	4.065864393	NA	33.73341158	5.296485367	9.998074302	7.271722684	5.603442505	3.421194484	5.340302314	3.67844992	7.925181588	4.158429151	1.529090231	6.945535166
287	-0.055288308	-0.015356909	-0.019602425	-0.005037685	0.002329363	-12.37093286	0.2652331	0.785617112	-7.199467542	-3.706569266	2.47209865	0.010663881	22.38595518	14.02193818	10.73177706	10.27911111	4.123530426	10.68355607	3.776086083	11.06882167	7.560003558	11.08966475	2.043929092	15.15345587
288	0.072641538	0.039372657	-0.005140446	0.003272772	-0.024319491	22.54098185	4.408486537	-3.012460794	7.123494179	3.924055298	3.329390236	0.013593169	23.29543677	12.47852965	9.178404582	7.399995217	4.652820694	9.097069494	4.247048976	7.808044234	6.960085789	6.533256258	1.606994746	8.103006689
289	-0.011739631	-0.003667038	-0.010406254	0.012537075	0.005477593	0.383437112	-6.994700556	4.542292776	-2.484856602	1.355004825	2.275069266	0.00964778	23.28183168	12.32231316	10.32784912	8.360204427	4.302587068	11.57134778	3.923693392	7.015945874	7.439641047	7.754581424	1.872889578	7.417812256
29	-0.060232647	-0.007725244	0.042317833	-0.001582176	0.002065174	-17.85725138	8.601728911	1.535088818	6.622051598	-4.928733039	2.505085649	0.011805736	20.9354012	15.14187624	10.63035947	5.735259817	4.132628904	14.4419315	3.727183307	14.98366783	7.09100657	4.205927461	2.050173118	17.08143007
290	0.070140088	-0.00463181	0.0032125	0.015511719	-0.001945706	16.8034187	2.455862362	2.813302385	7.731272176	4.840322656	3.010468694	0.012869508	23.55833206	13.39888309	9.484785692	9.55818996	4.670492329	6.935097136	4.257550797	8.154393002	6.98716412	8.466107793	1.611790464	8.951822349
291	-0.012480857	0.004746316	-0.00363126	0.000815929	-0.001117162	1.657201071	-10.32491597	0.073430473	0.264494017	-3.94731372	3.491441796	0.012419655	27.32812558	12.22360468	10.85000781	5.061620449	4.901118954	11.51539327	4.422208314	9.115069162	7.891130701	4.922282831	1.789778992	8.692785106
292	-0.063826636	-0.020745262	-0.000659078	-0.002424089	0.000553138	-17.40314174	-0.296114828	4.442476511	-5.44792886	1.545838136	3.441619726	0.010766951	31.15536201	7.184252825	12.77207509	6.470449841	4.868404385	4.557496165	4.531234089	4.209074845	8.64954752	7.33363574	1.915764411	8.615342009
293	0.053775735	-0.024064834	0.043474641	0.010334242	0.014589309	9.795134343	-4.772714729	3.649249184	-0.859708194	-2.671605051	2.218939293	0.01148281	18.33080332	18.4474132	8.589142589	11.01141381	3.880795407	5.612761696	3.590755269	8.347932056	6.225482544	11.12186209	1.674673475	7.85147058
295	-0.040013719	-0.028956417	0.022033724	0.006751313	0.011708972	-15.81166027	7.278672201	6.758972396	2.279743077	3.055595431	1.72909865	0.010654349	15.47555518	13.94069681	8.836577059	11.43855906	3.594330426	13.3491278	3.325186083	14.75998059	6.080803558	9.670709029	1.897618003	18.18546024
296	0.119608167	-0.012282272	-0.009093109	0.023553524	-0.004099033	32.50710613	7.636063372	4.282277762	8.339247002	2.08507441	2.71928495	0.011310553	24.06603988	9.808684731	8.641599923	7.270015708	5.151771158	5.767400791	4.798258944	5.519471583	6.304199823	6.316169777	1.382011024	4.665575843
297	0.057847811	-0.012273443	-0.012910512	-0.006319222	-0.008765679	17.3378732	2.843794332	1.558196161	0.409437955	-2.085778097	3.517141132	NA	29.65701542	12.76035197	10.31066222	10.06604987	5.287680527	7.696514623	5.12234767	7.084940061	7.479472508	11.81145964	1.479730461	14.63626019
298	-0.027666785	0.022409142	-0.002161741	0.002763188	-0.000107134	-9.636775718	-3.624243492	-5.653017971	-0.033813674	1.949077654	2.178256499	0.011301951	20.81867025	13.11186994	10.19686029	8.197380495	3.96604197	8.032545179	3.594900598	9.422482854	7.390586122	7.298914929	2.045822933	9.216648179
299	-0.067659807	0.001761642	-0.007833252	0.00803425	-0.000385533	-17.53312744	5.060921479	2.986779669	2.082330564	2.595132069	3.20069784	0.013550357	23.30175777	12.51603094	11.33907153	8.384893273	4.218980431	9.818016953	3.743019873	10.65457092	7.942526032	8.453908234	2.205976788	15.13905414
3	-0.019103736	-0.001540732	-0.010208679	0.000193758	0.002073746	-5.105526673	-3.720847958	0.051952992	-4.737497891	3.112525571	2.196737142	0.009540134	23.37115254	9.278324176	10.62886135	6.702475771	4.521347656	11.29602526	4.054478578	10.73053687	7.483309113	5.849201722	1.887607519	12.92755776
30	-0.015616042	-0.009996336	0.03223106	0.0026158	0.000969735	-8.982667286	-0.023431216	5.239137734	2.967911345	1.812025248	1.591954353	0.010079123	15.01333783	18.57540125	8.382018365	8.211390422	3.422689323	8.927115907	3.127420245	11.92694987	5.821506759	7.068297039	1.828251884	7.784451362
300	-0.012963975	0.003453276	-0.026509587	-0.005508147	0.009804893	-0.778563608	-7.192825823	-3.229766174	-3.020481338	-2.846740521	2.048627672	0.011324368	18.40210763	13.27719029	9.617195845	10.0507825	3.902316069	7.608537829	3.430620238	7.291884485	7.008468027	8.968416036	1.927280115	9.56716783
301	-0.042195364	0.028389834	-0.009016285	0.002374825	-0.001335283	-9.047865301	-7.534792909	-0.399028571	-4.480257909	-1.315980027	3.315441796	0.011062061	28.33672558	11.42384181	11.86570781	7.364497393	4.803718954	12.73597478	4.233208314	9.676924105	8.605530701	4.366527236	2.083279114	10.58728403
302	0.073353968	-0.034524525	-0.005440572	-0.001254945	-0.001478982	17.85234789	-0.509308644	3.552760316	-3.557271127	-3.516569841	3.033954353	0.010834867	27.38643783	17.05811579	9.998918365	5.90072093	5.140689323	11.67955928	4.877820245	13.08331698	7.166506759	6.909577809	1.449589853	11.4556085
303	-0.021449249	-0.020220274	-0.002133778	-0.005512188	0.002992476	-4.41963736	-5.938526277	0.598020271	-5.561388931	-1.69901696	4.109972855	0.011924012	33.15239357	12.94234035	12.02461413	6.886049574	5.292480101	10.78099594	4.908915385	11.11733003	8.578802244	6.26109194	1.807558521	12.54510738
304	-0.093238628	0.022915005	0.001693724	-0.002182955	-0.006426778	-23.86042607	8.591083329	-1.424528099	2.025632415	1.818155096	1.785972855	0.009535819	16.87749357	15.56926145	9.565514133	10.32237189	3.468380101	9.484261555	3.149815385	11.40082001	6.536002244	7.808954321	2.195810101	11.23854684
305	-0.018905282	0.028210558	-0.009261694	0.006850515	0.000549771	-3.933095932	-9.965831903	-2.005252476	0.288700777	0.674997766	2.378954353	NA	19.27974894	12.47532299	9.673273921	4.949665835	3.844389323	5.985532942	3.397842467	8.57972599	7.06251787	6.239527419	2.056327622	7.57661426
306	-0.050022229	-0.057794041	0.015346602	-0.007252886	-0.006703903	-14.5352773	9.951920721	9.121810897	1.990912153	-1.018213332	1.926296718	0.010552104	19.03920986	17.36948975	9.372817817	9.833983733	4.255337818	12.37133294	3.884280864	12.53467231	6.232243811	6.25175337	1.644128059	10.83507147
307	-0.016919226	0.011930994	0.002609223	0.0083519	-0.000907221	-5.193107563	-3.993149188	1.733969272	3.791021869	2.063816553	1.78028495	NA	15.14605099	7.537469115	8.620533256	8.918881161	3.688626713	7.815397528	3.259381166	8.756473354	6.165344268	7.064924167	1.965337992	13.13805229
308	-0.077715411	-0.011207813	0.011067936	0.001479407	-0.007711476	-18.61141521	5.791589372	1.228303079	2.242837344	-1.147729887	1.739521062	0.011640501	15.46577687	11.10961937	9.742526762	11.24123322	3.752117219	12.07783936	3.136014192	7.311908805	6.569513543	10.09870375	2.010961834	11.47335786
309	-0.063073075	-0.021923862	-0.002232495	-0.012362849	0.004001685	-16.20079177	4.113269399	-3.241249862	0.735593903	-3.447127481	2.248747468	0.010736766	18.94017244	11.59172383	10.04514795	5.127053187	3.720072917	10.07315178	3.454672118	12.57139436	6.748022787	7.947975024	1.986971953	19.14711937
31	-0.031617224	-0.014937562	0.01659086	0.009193609	-0.008269579	-8.364265493	-0.266332614	10.73645182	-0.20938995	3.12877279	2.666441796	NA	22.45849224	15.18819308	10.04723003	9.119503328	4.28097451	10.99691467	3.917497203	9.504919087	7.074997368	8.377962961	1.816815993	12.68937609
310	0.000315601	0.033182476	-0.013702564	-0.000693517	-0.003223909	2.105465639	-12.64974996	-3.351313495	0.892650697	0.004427605	3.172972855	0.011965532	25.35259357	9.181191173	10.41841413	5.235375745	4.481780101	5.922145814	4.202315385	8.115908325	7.577702244	4.905314384	1.868042922	10.03568437
311	-0.092323734	-0.003515585	0.000325613	0.00359218	3.13E-05	-18.80609806	7.922261581	1.488319416	5.248328905	-2.547163091	3.227972855	0.013592201	23.03089357	15.14083611	11.39161413	12.93082702	3.979380101	11.95921164	3.691615385	13.38962759	7.831202244	9.823525587	2.247265987	16.6387369
312	-0.091991066	0.009148984	-0.015088534	-0.00545716	0.003679808	-24.20449596	0.335996023	-6.349319714	0.727880311	-1.52077538	1.85709865	0.010826865	16.37125518	10.05544434	9.857977059	7.195791628	3.648930426	10.13944525	3.065486083	9.980060556	6.934403558	5.795023055	2.292781846	12.46577324
313	0.125452654	0.073889666	-0.019487332	-0.002681201	-0.016890257	36.7293411	1.349165989	-11.5776889	5.971351989	1.078565893	3.919085649	NA	31.2608012	10.45271559	9.958984467	8.034642321	5.425478904	6.612875564	5.138508307	6.93033778	7.63230657	4.82518548	1.545579414	7.30849879
315	-0.051446925	-0.021830009	-0.006411947	0.011122678	-0.004247035	-11.60400493	2.66243203	9.683928192	0.310682351	0.052957887	3.329627672	0.013183217	24.48800763	15.65710795	11.46479584	10.31011847	4.399716069	13.47646892	3.916220238	12.73025459	7.905168027	8.597058466	1.939351804	14.03394848
316	-0.072179381	-0.002421143	-0.013591237	-0.005374814	-0.010720144	-20.55290378	6.845849525	4.925187632	0.580455946	1.260923125	2.441365115	NA	21.80830724	13.72758246	10.99672889	6.094023665	4.0023744	6.709088976	3.630637511	6.801382891	7.423990239	7.8301077	2.021514837	7.919917565
318	0.030348011	0.013633469	-0.007978896	0.022722897	0.004439573	10.14862671	-5.039508982	2.347453858	2.210106353	1.600278838	2.674141132	NA	25.39023764	13.07071897	10.01644	10.73191953	4.563236083	14.6862611	4.287458781	10.74301924	7.575472508	12.51886998	1.856460137	19.68940025
319	-0.023997153	-0.025212204	-0.007253483	-0.017208448	0.001102536	-6.908094138	4.966927386	-2.281476902	-3.027798934	-1.984409367	2.089619726	0.011047989	18.39326201	13.85093877	8.993475095	12.68365081	4.024804385	9.249245243	3.587734089	9.457408326	6.33474752	8.403942688	1.776337152	10.12765309
324	0.004746585	0.011638272	0.022645786	0.007604876	0.008038979	-1.44110958	-4.664546	2.476981791	3.562574461	1.249844696	2.671141132	0.010796119	24.33764875	15.40276982	10.41289556	10.40720895	4.245880527	9.816898224	4.114281003	9.34643157	7.495561397	9.538248028	1.907788146	11.85339272
325	0.053183954	0.007691218	0.00682212	0.011795642	0.003767478	18.26815672	-3.886500646	1.405443069	4.549505419	1.320634716	3.812737142	0.013830183	25.94755254	12.2517809	9.976961351	7.242302205	4.944447656	9.723895368	4.505178578	8.863849173	7.352309113	6.008264236	1.676189163	7.754838342
326	-0.090167915	0.012639252	-0.016011725	-0.000411933	0.002072587	-24.51173722	-0.283176768	-5.774315283	-5.660953207	-1.077711392	2.588627672	0.013450537	18.54410763	13.72416003	11.12629584	5.226769253	3.527016069	9.790863939	3.079820238	10.18282073	7.790568027	6.00266464	2.332396162	11.30406497
327	0.014758909	-0.028220871	0.022150573	-0.007266501	0.001626548	2.941852602	2.503481683	5.956008213	0.836585429	-0.214490899	2.871034734	0.011570415	23.8010166	13.32798765	9.715501829	5.952479173	4.765517512	11.24790094	4.266664276	8.063643131	6.990599364	5.711388324	1.630126022	5.860555896
328	0.014429137	-0.006096649	-0.009642475	0.012396153	-0.002758803	10.75988688	-6.165470053	4.621037026	-1.08340407	-3.362602997	2.903864393	0.010881569	26.4456338	16.17038212	10.29211875	9.698307089	4.878175839	11.63750584	4.432224537	9.74231726	7.44290381	7.625479321	1.743612346	8.904538512
329	-0.004787563	-0.035899922	0.004523519	0.003829239	-0.004112694	-2.729655167	1.885044955	8.407718121	-1.537802457	-1.596546856	3.060069266	0.010537563	28.95913168	11.78400452	11.37954912	6.149840275	5.058987068	12.59077742	4.709693392	12.04189062	7.845941047	4.504575925	1.661985487	14.75813725
33	-0.038717792	0.004603917	0.016827774	0.003132962	0.002790266	-7.113745536	-0.266404758	1.591890429	-0.032515655	-6.286371598	NA	NA	20.02134279	16.01924806	9.636493567	9.661308192	4.719809291	25.67663416	3.588060058	10.63500478	6.910929936	8.591056808	1.91067095	11.28147757
330	0.116422402	-0.020493712	0.010313263	0.020322528	0.006360114	25.41498461	11.76162833	4.59145573	2.106658602	1.467262287	3.995390236	0.012038344	32.18503677	16.32998884	10.03670458	10.07850655	5.623820694	10.13603479	5.244648976	9.416249096	7.601785789	8.356173788	1.444117666	8.43153633
332	-0.097118711	-0.000260143	-0.005237824	0.002120891	0.007726687	-27.972414	10.32725877	-0.065113562	-1.707758782	5.077068366	2.524256499	0.01158759	23.25697025	12.91455037	11.87606029	8.625262239	3.92044197	9.237008457	3.543700598	9.855930177	8.351486122	8.965219013	2.342195761	11.55342703
336	0.124491274	-0.01460967	0.024384966	-0.017720713	-0.010956167	26.96314206	9.182419825	-2.904462243	-3.32336108	-2.210677372	2.901390236	0.011161326	25.53243677	13.05496236	9.182304582	8.453772704	5.307820694	7.559368255	4.847348976	7.391482407	6.642585789	6.550843182	1.367694556	6.194901694
337	0.013585397	-0.042697649	-0.013119582	0.00179433	0.001961778	5.763613747	0.043003304	6.984464681	-2.323238006	-1.983080412	2.040390236	0.01005612	20.51333677	13.26398259	9.348404582	8.148895006	4.466620694	8.989675997	4.034048976	7.171778384	6.530085789	7.178936176	1.583155542	6.075376008
339	0.100873941	0.016270724	-0.00275907	0.003924761	0.005884444	27.83965277	-2.924049712	-2.752999162	4.242433174	-0.639780854	2.84169784	0.011330986	24.74995777	8.29825658	9.083571526	5.284044284	4.755380431	6.762925764	4.452419873	6.480685407	7.034226032	3.613737444	1.625944461	7.004609164
34	-0.104977673	-0.003091795	0.005912024	-0.001548567	0.00203702	-29.12728497	11.50645254	-0.746121192	0.894718772	3.484697422	2.128972855	0.012064889	16.66199357	14.87429608	9.572314133	10.73002243	3.288080101	10.024417	3.037015385	9.698045782	6.697802244	9.475499497	2.335841945	10.97641516
340	-0.043367121	0.044369608	0.04354919	-0.022482375	-0.006155789	-16.05891096	6.623913222	-1.411933434	2.733497836	0.123402988	2.654864393	0.012039434	21.9711338	10.80672941	10.45221875	8.931559148	4.458175839	16.25499096	3.799624537	7.448517103	7.24340381	9.595223283	1.990853839	13.62290007
341	0.067701129	-0.041425179	0.014676616	0.016700803	0.009755193	15.14946033	3.734002338	3.204316177	-1.724368869	-0.413378516	2.686939293	0.010204034	25.28250332	10.90363685	9.655142589	14.95685426	4.910595407	11.28032808	4.519755269	6.997228448	7.110682544	9.03015097	1.527290358	12.69925164
342	0.023988879	-0.007825511	-0.003164644	0.008912031	0.000478411	8.760802589	-6.998346469	2.078303935	2.629324133	1.76632397	4.602972855	0.01245837	35.74089357	16.25110321	11.94061413	8.349690919	5.562480101	9.580588046	5.246915385	11.28910602	8.646802244	8.777425405	1.69433198	11.46311075
345	0.048533448	-0.057924975	-0.001708549	0.004958331	-0.012500495	9.680956587	2.012490398	7.334264079	-1.06739983	-4.526699688	2.284939293	0.00984472	21.73060332	20.38514185	9.139942589	9.452918513	4.545895407	13.48205685	4.259755269	15.00243831	6.367482544	7.607271185	1.454175075	13.05909851
346	-0.0553897	0.004155101	-0.007370767	-0.007090762	-0.000422737	-10.03212387	-0.432062353	-2.657904116	1.162268905	-3.456141288	2.315141132	NA	22.54557098	17.1067082	10.21544	10.31476425	4.498458305	13.46819402	3.886681003	10.38708727	7.265805841	9.014257469	1.966463876	8.782814383
347	0.043392507	0.001393503	-0.007951457	0.007595546	0.001008393	13.95722656	-0.935883944	0.230368871	1.796883304	-1.384358573	3.117619726	0.010698841	28.37466201	13.54794756	10.23687509	9.206917973	4.968204385	8.235002706	4.614634089	8.810261024	7.70424752	8.522524543	1.680736118	10.19349701
35	-0.015810367	-0.022499073	-0.007195766	0.008429752	0.000667766	-3.314159852	0.337739984	6.6991921	1.358622053	1.043003772	2.167619726	0.010734351	19.60686201	13.45904328	9.237375095	10.64747965	4.055104385	6.041057333	3.679034089	9.587434208	6.61494752	9.213084171	1.816140656	13.99630327
350	0.031221464	-0.028298114	0.007533574	0.020188931	0.000493635	7.050145291	2.9255604	11.10440315	4.361885289	4.522877389	3.006120895	0.010662951	28.63944025	10.34427527	10.72770258	11.31678602	5.102520277	6.454160298	4.734884407	6.51107303	7.637931145	8.003159904	1.613831185	8.727147576
351	-0.049049801	-0.05080738	0.016870703	-0.001025549	-0.005548039	-16.99061031	13.81004283	8.656953561	3.865625849	0.082531276	0.713007002	0.011934729	9.044517254	13.96779961	7.954327406	7.497933125	3.100474605	11.53553226	2.654743629	11.2080653	5.14605688	7.132408018	1.749532062	11.57886897
352	-0.013961382	-0.028250454	0.033400011	-0.006483535	-0.004401107	-3.566956505	8.879573646	6.550357528	4.475075526	-1.29436462	1.819779551	0.01048107	17.41617407	12.24378828	8.528820982	9.115206794	4.226155331	8.830397571	3.807233726	8.460301333	5.97531256	7.128746993	1.661969651	7.799734693
353	-0.013623421	-0.00165469	0.022143934	0.014589641	0.006313021	-1.674655515	3.772602125	5.040190987	9.961625044	3.127598377	2.47028495	0.01057044	23.66443988	14.57151289	10.52799992	12.44114615	4.384271158	12.02338625	4.052858944	13.60405945	7.421899823	7.567326507	1.918361889	18.60388114
354	0.030917651	-0.004892095	-0.016453566	-0.000896789	-0.002788417	15.25267651	-3.093734264	-2.927085431	2.043343043	-5.759562678	2.392390236	0.011058349	21.36053677	14.05000489	9.644804582	8.992877699	4.512320694	9.750607624	4.036148976	9.33742727	6.775885789	7.822569432	1.644977045	11.43820851
355	0.054763551	-0.026225909	-0.000711618	0.012587836	-0.003526961	18.04480602	-5.899964949	10.83836632	0.280453483	-0.94233408	3.824085649	0.011261075	33.3849012	17.11926078	10.98985947	9.093612912	5.668928904	9.963566836	5.381283307	10.70564378	7.75410657	8.328793986	1.499781894	9.050067331
356	0.148698634	0.019737493	0.011614566	0.004962263	0.003684048	37.83283448	5.835672498	-1.921339588	4.150326774	6.741560727	3.724864393	0.010767789	34.1720338	14.02847397	9.978918747	9.21887657	5.709275839	7.245486032	5.490524537	7.586559785	7.77700381	7.679429831	1.459416268	6.970632803
358	-0.052799373	0.005950917	0.012327197	0.001572748	-0.000903907	-9.122631893	-0.012315848	1.606070584	3.295638705	-2.265007187	2.832085649	0.010473673	26.5637012	9.660950486	11.57525947	8.50237208	4.587728904	8.497663575	4.127883307	10.15390283	8.15640657	6.090121264	2.090810634	13.64191967
359	-0.030499025	0.018946713	0.009642348	0.005925131	0.010645838	-8.473257232	-7.937126342	-2.371887183	-0.345492204	2.799256006	1.995521062	0.011108135	18.71037687	8.398525857	9.719126762	8.009592389	3.850317219	5.870906327	3.340614192	6.40535355	7.278613543	6.552036768	2.090271372	9.291885684
36	-0.112406211	0.024169502	-0.006113143	-0.007078489	0.001530562	-28.31452734	2.630878015	-9.946105524	2.842638413	-2.29543271	1.070521062	0.01011859	11.88507687	10.0456793	9.666726762	8.632013558	2.985917219	7.345545579	2.487514192	7.024939967	6.593813543	8.428568155	2.465259653	10.5878264
360	0.039939544	-0.030945693	0.002429083	0.021317722	-0.008172451	14.50047198	-3.789346927	7.648382939	-0.525572421	-3.469423905	3.419648159	0.010416627	32.0566245	10.80420376	10.87271173	5.57010001	5.526501278	7.593395767	5.248363419	8.143852628	7.97225581	5.121492475	1.526381668	8.658705132
361	0.073432591	0.014031203	-0.010504104	0.011081242	-0.003281872	22.93244371	-5.353833743	1.585451262	6.743621377	1.876169431	3.414679617	0.012824182	27.48844544	9.257687745	10.11146057	4.827396743	5.144720849	11.22578667	4.666590238	6.678706373	7.559214628	3.399241499	1.573137409	6.497442317
363	-0.004875945	0.033771698	-0.004811983	0.011738482	0.004568431	0.471870958	-10.71797723	-2.887571305	1.297080854	1.054077826	2.681085649	NA	21.74391231	12.60837677	9.333359467	11.30725804	4.416617793	17.1777826	3.785605529	8.587392878	7.229528792	5.020245231	2.020138942	8.073860101
364	0.019758203	-0.015646149	0.00252687	0.013124159	-0.0013329	5.765775954	-2.809533856	11.1394174	2.251634827	3.620942376	3.107222654	0.01197029	25.88213733	15.74758832	10.32950418	7.791032887	4.644404452	9.026609983	4.39654044	10.27629703	7.441874409	8.030371754	1.715476834	10.78071687
365	-0.031716993	0.030334769	-0.004653446	0.001920654	0.007491126	-12.9753743	-10.3298004	-8.995979834	-2.441996252	4.615855923	1.774954353	0.011242741	15.33363783	8.65177313	8.726918365	6.301832423	3.119089323	9.336903059	2.893220245	9.607160705	6.480006759	6.982985793	2.234329381	14.30039353
367	0.141128722	0.010682287	-0.005113206	-0.012385068	0.00076178	34.2972818	15.8836165	-9.624766835	-1.050041387	3.24030891	2.885256499	0.011172474	27.39317025	15.78764337	9.228260292	6.843992129	5.20254197	10.00935439	4.923500598	10.9300659	7.041086122	6.570780396	1.437910974	7.894801155
368	-0.090332596	0.03544677	-0.006992208	0.001478724	0.00176995	-24.27785691	5.002483295	-1.195611847	2.490275502	1.984070693	3.818120895	0.011551656	33.09804025	14.17388315	14.27600258	8.89257839	4.728920277	11.46693183	4.191684407	14.79057552	9.892931145	9.512230564	2.340107716	17.77271694
369	0.001852038	-0.01783774	-0.004249285	0.003946971	-0.01104991	6.488846947	-2.423159384	9.353099921	1.843230018	-3.719563094	3.290994119	0.011440737	28.84809474	13.10770161	11.06702559	7.280302343	5.231333965	8.741790558	4.709998521	7.322811184	7.891161239	6.165223112	1.631478771	6.346922342
373	0.097564472	0.02350288	0.001122807	0.008291475	0.003089456	24.08173433	3.755842013	-2.309957677	4.015830618	3.539491477	3.06228495	0.011351182	26.90343988	8.626097158	9.416599923	10.51323163	5.003071158	10.43850108	4.681358944	9.897962129	7.236899823	6.769029452	1.622167566	14.79849795
374	-0.141438504	0.006813511	-0.008236763	-0.003335165	-0.006530732	-35.52312573	14.96061923	-4.857085572	4.621412864	-2.824000375	1.075627672	0.010092983	11.99540763	18.027855	10.58239584	12.34628794	2.863316069	8.044774466	2.379420238	7.878150905	6.973468027	12.79558063	2.582289317	10.63217494
375	0.033161299	-0.002129228	-0.004724043	0.010052641	0.00617716	9.975275801	-0.380192555	3.728364192	5.512459028	2.542709104	2.296627672	0.012528486	18.04070763	10.60268719	8.994895845	9.514095481	4.023916069	7.167794305	3.640820238	6.575147093	6.525968027	6.900700898	1.719273974	9.0630226
376	-0.030270765	-0.045264654	0.014390447	-0.001543366	-0.0127633	-9.587642713	7.77087278	9.750878351	4.261358117	-2.542547783	3.326365115	0.013157558	26.40869613	7.013106424	11.16309555	3.876345301	4.842407733	5.956756697	4.489381955	7.161890749	7.514868017	4.156754792	1.628328245	10.68955027
377	-0.014072334	-0.050162339	0.005389592	-0.010730661	-0.011669985	-1.98378901	4.016654208	8.117869977	-2.899276265	-7.863451248	2.154441796	NA	16.43715891	12.06215241	7.726896701	5.854753761	3.791863399	9.754455541	3.433719425	7.855377623	5.418886257	4.812406699	1.536225309	7.380745033
38	0.068928641	-0.048003376	0.003321841	0.003060521	0.009132629	19.81856527	4.184786633	5.350972018	-0.25531886	-1.462911301	3.301972855	NA	29.66576023	10.74465881	9.949914133	7.443835921	5.347602323	6.303821085	5.100615385	6.811870674	7.326357799	6.153184063	1.462533632	7.333363382
381	-0.030127276	0.004949785	-0.016174347	-0.008503907	-0.010474901	-7.421493941	-2.583504832	4.146984617	-0.860934482	1.133022704	2.157390236	0.010181238	21.31893677	6.144590348	10.33410458	7.848939146	4.305020694	5.803437788	3.823748976	5.261219716	7.137385789	6.333838715	1.802240051	9.537090025
382	0.138080446	0.007203565	0.008757317	-0.00720038	0.002819136	29.90395625	17.8493149	-4.774204467	-4.440197031	5.578086716	3.075296718	0.011580744	26.77780986	11.73038144	8.947517817	13.69522972	5.144437818	6.850618423	4.877380864	7.127091368	6.878843811	8.764627754	1.442328298	11.62974246
383	0.044793603	0.016163662	-0.003928096	-0.001300312	0.009126453	14.48097341	-8.393482222	-4.430290207	4.808667811	-1.632001839	2.823994119	0.011233878	24.94519474	12.06747427	9.833425589	3.495049375	4.933833965	21.21958183	4.209298521	9.214068058	7.558661239	6.371748709	1.766747666	11.68510386
386	0.081038237	0.001881165	-0.002174313	0.01209768	-0.011881358	22.50462319	5.571070309	0.585686516	5.792442261	3.033512186	2.407390236	0.013163386	17.38793677	12.14756267	8.189804582	9.760063835	4.269820694	8.669925762	3.838848976	7.978264702	5.947085789	6.66279213	1.523351399	9.246674405
387	0.019062708	0.027246943	-0.008769022	-0.005762582	0.007260418	3.708755744	-7.339907719	-5.646415445	4.639652853	-0.114329327	3.218627672	0.013035931	23.99650763	18.34751776	10.24929584	8.253420383	4.293916069	11.21056396	3.866220238	10.37155575	7.815668027	9.097404517	1.923746079	8.11155212
388	-0.014683416	-0.034325051	0.008704718	-0.003771667	0.001108643	-6.584682017	6.094235071	2.738973311	-3.848995148	-1.193526276	0.664007002	0.011597855	9.043717254	12.2923131	7.414727406	14.44180336	3.251874605	12.18626978	2.631443629	6.984032073	5.18755688	9.272660187	1.763696676	9.63561419
389	-0.016105295	-0.027446649	-0.000978375	-0.004150667	0.001406209	-1.348057738	-1.303933218	3.892468421	-1.103786734	-2.315869164	3.566972855	0.011447806	29.75669357	8.922340759	11.33921413	9.534636194	5.057780101	4.249954587	4.721415385	5.344350116	7.972202244	8.377171416	1.732319761	10.113579
39	-0.034417573	0.005503833	0.009121621	0.005295177	-0.007924436	-9.495238412	3.819320669	-0.555129955	2.271542454	-0.595448853	1.758007002	0.01371114	14.77841725	15.9882793	9.117427406	11.28098857	4.013274605	21.41601019	2.981343629	11.30789064	6.63135688	5.690494217	2.004443832	7.512635417
390	0.234648594	0.039931077	0.009593696	-0.027599422	-0.008554518	41.49378051	23.36316418	-7.777518837	-16.26214808	4.390269061	4.022779551	0.011145442	35.37977407	12.65877429	9.015120982	7.305911037	6.223855331	13.07421446	5.993133726	13.10120233	7.32881256	3.521368164	1.315936603	16.88076096
391	0.084876153	-0.036852529	-0.011267956	-0.013049257	0.003116298	26.5421676	-1.558929745	-1.095667039	-4.990099184	-4.409454299	3.372441796	0.010983769	29.04812558	12.61658882	9.885807812	10.22551273	5.470018954	10.06019226	5.109708314	7.465232714	7.342830701	8.262173767	1.398090844	12.46741236
393	0.00014294	-0.020838188	0.00679274	-0.007015845	0.00030292	1.49874332	0.467203007	0.260585003	1.604025141	-0.459213549	1.724141132	0.008259312	18.85454875	7.510050806	8.334095557	6.25236836	4.098180527	13.10796503	3.747381003	7.129414094	6.132361397	6.834416002	1.702152523	11.71760066
394	-0.057927493	0.002197204	0.001617122	-0.001727001	-0.005450534	-15.08745867	4.097800234	-1.598715138	1.421340777	0.374716392	1.312779551	0.010480846	12.73137407	14.91632256	8.386520982	9.464919173	3.434555331	10.62642749	3.025433726	11.29673195	5.73891256	7.993327921	1.998747117	10.62474544
395	-0.070823592	-0.024413985	0.017555947	-0.004598395	-0.000365917	-19.88243209	9.93264432	4.879945707	-0.262636188	-0.130619022	2.631007002	NA	25.17986725	9.773447007	12.39120241	5.77252403	4.533074605	12.70441271	3.884093629	9.131103738	8.17720688	7.222097949	1.960118036	12.50082404
396	-0.01671509	0.018632944	-0.012659427	-0.006075806	0.004126754	-5.462423301	-10.37963213	-5.878568792	-4.195963282	0.997582353	2.462994119	NA	22.35152808	9.709513459	10.24178114	0.828337776	4.140889521	10.0361264	3.767665188	9.177926341	7.47247235	2.41206902	1.969082695	9.28624934
397	0.056311308	-0.002294307	-0.007712438	-0.001685556	0.003154321	15.01178314	3.715752912	-3.099879514	-1.87303039	1.069006734	3.238256499	0.010244204	33.42607025	11.14176616	11.21626029	10.61507723	5.45164197	7.876468796	5.095600598	7.326702072	8.301086122	8.375568036	1.630915483	10.63643312
398	0.04469049	0.020208835	-0.003016032	0.012395237	0.001503808	9.982590232	-8.875434028	2.081252945	2.676550241	5.600783076	2.965069266	0.01018953	28.92713168	10.00811388	10.94564912	8.93599977	4.797387068	9.201908959	4.567093392	7.541020235	8.087041047	10.31827504	1.758631757	15.05170317
399	0.019812145	0.00530188	-0.010265957	0.004221859	0.005004898	5.71335032	-4.586501767	-1.858898689	2.426309247	0.581142434	2.256390236	0.012376643	17.58053677	14.68553629	8.990304582	7.188118541	3.946720694	13.98755858	3.541848976	13.14767332	6.495685789	6.294423783	1.78934741	15.17832413
4	-0.025724241	0.000467115	-0.004138737	0.007952405	0.001625084	-10.68439884	-0.550954718	3.709038037	-0.219400216	2.997509636	1.703619726	NA	16.03333979	14.2541266	8.747541761	10.22320385	3.493882163	8.789708275	3.190656311	11.08913776	6.170969743	7.195587663	1.953819016	11.57068778
40	-0.083641572	-0.001540107	-0.005158086	0.005347374	0.001651693	-23.78602008	6.800166336	1.632738166	0.487219041	3.502922968	2.765869767	0.012485598	22.84870406	9.524091268	10.90228648	7.166504742	4.106217615	8.037941756	3.723347544	7.253362624	7.706909033	7.632309709	2.203004584	10.90541531
400	-0.041542649	-0.004344769	-0.004002471	0.00124496	0.008783289	-12.83480678	0.832881237	1.657958686	-5.522236049	0.051181826	1.619007002	NA	15.0080617	9.661357443	9.702660739	7.526811753	3.380185716	7.545523131	2.984065851	7.306391003	6.73445688	6.558883727	2.026570795	8.789653007
401	0.007446109	-0.006007567	0.001637987	0.005038484	-0.009711944	1.686422783	-6.456306258	5.043883824	-4.213453498	-1.771877772	2.359069266	0.011214999	21.15053168	9.576476974	9.487849122	7.018333506	4.351187068	8.900790686	3.877493392	9.743014698	6.825841047	6.972696178	1.743938069	12.94883683
402	0.064488704	-0.022472971	-0.002717213	0.012124799	-0.003814448	17.46784196	2.938902993	5.163183696	3.755871508	-0.073897274	4.215390236	0.011809594	34.68423677	14.17553218	11.15390458	8.067528004	5.847720694	10.0469723	5.310148976	8.644213518	8.065785789	7.345072254	1.508092488	8.579332094
403	-0.036154355	-0.007563567	-0.000312883	0.000572293	-0.001811501	-6.698561726	-2.502328856	3.420616581	-2.130520572	-0.59251923	2.915069266	0.010644949	27.33853168	13.82704339	11.76504912	10.23901905	4.573587068	14.30519308	4.263493392	13.15812559	8.154441047	8.03025129	1.92596478	17.97596735
404	-0.046829555	-0.00971061	-0.001241543	-0.000417285	0.003248039	-13.04756543	2.687912303	1.145796412	1.389110941	0.643935617	1.611390236	0.010802682	14.98353677	14.71270719	9.088104582	8.896484746	3.536020694	13.16973937	3.099648976	12.55345908	6.443885789	7.229518137	1.988025226	14.68488579
405	0.016110255	-0.005563576	-0.004705091	0.011031253	0.001086397	4.65464418	-8.080097073	4.017251155	-2.077593002	3.842194553	3.128747468	0.011990015	25.07897244	14.12424311	10.45894795	11.77997297	4.533872917	4.520915103	4.241972118	7.338091733	7.465722787	9.035217668	1.743595758	9.9949177
406	0.149927605	-0.005565498	-0.017061696	-0.00637329	-0.003865962	33.59847849	19.05236276	-3.685960568	-5.809248899	2.099547719	3.763627672	0.012731404	28.84770763	12.17937697	9.454795845	6.991587014	5.605916069	6.963115315	5.195120238	6.559298983	6.953068027	6.700095091	1.33538211	6.527332731
407	-0.009304064	-0.009008772	-0.025639915	-0.002534625	-0.005407355	3.145241643	-6.037798492	-0.097505837	-1.227639191	-6.950774532	3.200521062	0.013468977	23.55937687	10.36003447	10.70142676	9.848506144	4.596417219	7.872932876	4.147314192	7.315168895	7.249213543	8.861367273	1.719440074	12.2633019
408	0.177765545	-0.029192823	0.000173754	0.018465611	0.004205893	39.01287673	10.64851302	-1.09105195	-4.975306641	0.533361802	2.911648159	0.010667702	26.3155245	14.40701846	8.520111726	10.39155114	5.111301278	0.936318435	5.105463419	6.847543787	6.52465581	7.930593821	1.24045051	5.968624955
409	-0.092874172	0.014111456	0.00024515	0.005091144	-0.003733459	-26.69328965	7.299523555	-3.413268794	-0.742988761	4.58727265	0.974256499	0.010898327	10.60387025	13.28072167	8.356560292	7.395832422	2.77894197	11.8426078	2.456200598	12.40994941	5.712386122	9.002655288	2.315278859	15.69686393
41	0.061995203	0.022981547	-0.008499779	0.014999506	0.002817082	16.64393627	-6.209515009	0.307891978	6.309493338	2.427506869	4.443069266	0.014973111	30.38383168	16.42303961	11.02654912	11.4535235	4.974087068	11.72635901	4.716893392	10.95118857	8.215441047	11.24143514	1.731278139	14.63650909
410	0.014193775	-0.03910417	-0.009978532	-0.003124251	-0.005894462	5.901796083	-1.375966667	6.570213329	-1.553992941	-2.3843003	1.971296718	NA	20.56592097	17.93174335	9.113995594	9.294344218	4.472848929	11.66061194	4.160569753	11.65557464	6.247821588	7.63796184	1.540019444	10.51941426
411	-0.064712448	0.022577341	-0.002652366	0.000444868	0.003753731	-18.73917542	0.20427235	-5.867849245	-2.280477884	2.480536258	2.319864393	0.010932992	21.0994338	18.3885052	10.69981875	10.60170255	3.779675839	13.01572368	3.429424537	10.64310442	7.66330381	8.679152281	2.331204964	7.145825945
412	0.245698103	0.01524047	0.005306077	-0.012217741	-0.007883627	50.42592932	21.43086114	-5.742106456	-11.16478765	8.337763297	3.08969784	NA	29.2347911	12.74662044	8.341549304	6.331401645	5.747180431	9.700862234	5.53198654	8.417393236	6.632448254	4.96798163	1.22954736	6.315348976
414	0.013664437	-0.060738336	0.005978713	0.011039337	-0.000995361	5.864615968	2.816696884	13.19833081	-0.636905005	-2.845652713	2.916296718	0.011417586	25.83720986	15.39614446	9.854917817	9.301890136	5.006037818	8.425960956	4.727380864	8.536998564	6.830443811	8.094848476	1.473034319	6.688502015
417	0.141510233	0.048957411	-0.017549452	-0.013668903	-0.008357304	37.42852515	3.68896355	-7.350068293	5.758232015	3.224220607	3.82069784	0.01218596	30.89635777	11.9968814	9.772571526	4.72543474	5.542280431	9.471258933	5.235919873	8.357119539	7.432026032	3.912720744	1.455235303	6.029189555
418	-0.126268027	0.003305398	0.001112284	0.002103387	-0.007328636	-28.90500293	12.78477681	-1.143830068	5.353505737	-2.074393771	2.394869767	0.012447919	19.93460406	13.23917875	10.81448648	11.23374576	4.180917615	28.56790583	3.356047544	11.01010719	7.415209033	9.84719878	2.389727019	15.29255841
419	-0.078630502	-0.025429517	0.007576652	-0.011196483	-0.004959895	-18.42819034	3.714833689	0.145703983	5.570807892	-5.38992483	2.249521062	0.01041948	22.66037687	16.73768754	11.58092676	11.85161071	4.342817219	10.63968904	3.876514192	10.63162768	7.438813543	9.416932129	1.873949255	11.48948489
421	0.008696663	0.050182572	-0.012663935	-0.002432176	-0.006093993	4.263271184	-11.17529554	-7.883639678	2.408845616	0.365901363	2.038120895	NA	18.04349025	6.939237315	9.252527577	9.751835744	3.809345277	7.440678229	3.473084407	7.756666052	6.863856145	8.76854564	1.951681351	15.90505378
423	-0.044978413	0.032148056	-0.011377641	-0.001412572	-0.011057896	-10.80620417	-2.578960554	-2.189525962	-1.614598732	-0.290412953	3.918864393	0.014000046	27.8907338	16.20197573	12.00431875	8.329867804	4.604375839	9.468927034	4.155524537	9.423939081	8.39880381	6.765464747	2.095621729	6.511027152
425	0.112537739	0.029351428	-0.029134749	-0.017839345	0.00549292	27.93731435	0.188451949	-7.022651969	1.473968433	-2.17859473	4.183994119	NA	30.52008363	10.76209617	10.47111448	4.295326532	5.322222854	8.528106949	5.00088741	9.783765509	7.926139017	4.529887314	1.548699287	11.45333065
426	-0.083647819	-0.008734841	0.004487204	-0.01093397	0.006987626	-23.94374521	11.38854708	-6.868800448	0.959492132	-1.703888942	1.374007002	NA	15.93383948	8.9020317	10.65899407	11.15163484	3.588741271	9.056756535	2.967621407	9.798164917	7.12545688	9.864098811	2.159986622	16.42688169
428	-0.050774267	-0.011991722	-0.011864457	-0.004237197	-0.003400921	-14.06726986	2.08850538	1.283239167	-6.413720924	-1.81550228	0.901007002	NA	12.92450614	11.89027788	9.301216294	10.62650279	3.400519049	8.930736785	2.869288073	5.770858211	6.210012435	9.814347265	1.936391968	9.388291818
429	0.189887491	0.02044961	0.041835558	-0.018188524	-0.018505278	36.373734	22.98312015	-6.544920077	-9.980309702	5.626911505	2.726296718	0.010790403	25.73310986	11.46222913	8.164317817	9.870597283	5.188637818	4.807635769	4.959180864	4.680210648	6.492243811	7.709940966	1.337827536	6.189676499
43	-5.63E-05	0.005834063	-0.013214859	0.003074099	0.001364223	2.981264628	-8.592693315	-2.090235281	0.194593885	-1.153348609	2.990477708	0.010803859	28.77345818	15.91612297	11.04335075	9.303508865	4.866134371	8.000214901	4.581670981	9.524606251	7.867824468	9.35096814	1.79789869	10.40018255
430	-0.104369673	0.012809812	0.002572925	0.001208403	-0.002646435	-25.02399485	10.91728884	-2.816579424	3.589603064	-1.742390805	2.132779551	0.01149283	18.26297407	16.10483845	10.80912098	11.34055087	3.652355331	12.66498418	3.222733726	12.5860119	7.41981256	10.13989367	2.383666475	13.51224433
431	-0.016799907	-0.026895296	-0.001817788	-0.003946071	0.002234484	-2.520825567	-3.731150652	5.333115665	-3.994564129	-1.140580545	2.506296718	0.010303825	24.96510986	15.40373299	10.40851782	9.019218314	4.623037818	8.323444949	4.329980864	10.12127859	7.232443811	7.479701352	1.695940125	8.582969534
432	-0.073071594	-0.016569069	0.008025977	-0.000889215	-0.00274858	-18.52205986	6.521303816	1.88069844	3.408476341	-2.453513005	1.609256499	0.010993349	16.26927025	11.58059376	9.510260292	14.83170414	3.85024197	8.341456772	3.290900598	8.18002491	6.382886122	9.046656051	1.931270707	11.90453385
433	-0.102636194	-0.018874039	0.001343831	-0.010779105	-0.00190726	-26.85311864	10.48523957	0.5195152	4.085007461	-2.830236708	1.787120895	0.011184746	16.26714025	14.62835909	10.06340258	8.432034982	3.808720277	9.228388186	3.159584407	7.830925471	6.828631145	9.389833121	2.097966521	7.456747097
434	0.036893185	-0.038952038	-0.007843647	-0.003165802	2.27E-05	8.878778637	5.393402355	3.852832495	-0.318653289	-1.797473738	2.825468694	NA	24.50380984	9.473576928	10.14880791	11.40076983	4.843525662	5.849407356	4.414273019	6.010383086	7.024441898	8.573382414	1.565141704	10.40617379
437	0.028551508	0.010186588	0.029255359	-0.000461138	0.009796867	6.467458519	-8.764678703	0.140380801	-1.707105229	-2.484680804	2.363954353	NA	22.55686005	14.67555635	9.685496143	8.440666972	4.427611545	15.97966033	3.9251758	7.981784185	7.238962314	9.478090714	1.815578061	9.322583065
438	-0.005455402	0.003089368	-0.013389733	-0.002273862	-0.012407705	1.011233762	1.553048337	7.438634934	1.562671347	2.482927377	2.095737142	0.01032604	20.27585254	8.85741376	9.760161351	6.307596856	4.381347656	8.840773776	3.978578578	8.434012744	6.710209113	4.012580653	1.731687873	8.186996965
439	0.018496858	-0.011888978	-0.021507218	-0.016665942	0.010623345	7.69691403	-2.056577513	-5.670052375	-1.423176688	-3.997851756	2.591627672	0.011430308	22.77640763	15.07352136	9.891495845	10.6029241	4.413616069	9.368901809	3.985420238	8.988139845	7.279568027	8.447669229	1.756833713	8.984119678
44	-0.01044101	0.005887584	-0.000757089	-0.007295383	0.011411241	-5.894113604	-3.902181438	-7.701429528	-0.880697154	1.077712314	2.902296718	0.0108046	27.26930986	16.69451954	10.85881782	9.723696125	4.546737818	11.16801282	4.265680864	13.26869813	8.017143811	8.898371929	1.913737806	14.94309756
440	-0.002498399	0.00294251	-0.026520615	-0.009884734	-0.006969381	4.576968949	-5.851981654	0.979311256	-4.802678975	-4.410798034	2.622120895	0.011204628	23.64074025	8.530412663	10.41080258	6.608974932	4.532420277	6.447485127	4.186684407	8.069247193	7.239231145	4.179664072	1.723875805	8.525107161
441	0.025969248	-0.027424595	-0.024056551	-0.013876968	-0.006479554	10.63700276	-5.411333397	1.719189646	-5.241223497	-6.142742753	3.928994119	0.011677031	34.07019474	12.46361919	12.17632559	4.010972237	5.716233965	11.37365271	5.348098521	10.56745351	8.319661239	4.187463792	1.520588787	11.04029617
442	0.062057732	0.009654776	-0.01413807	0.00365511	0.005983316	21.04348521	-4.220287857	-1.29871043	4.548339123	-0.531782639	3.457141132	0.01029074	32.88654875	17.49217401	11.13029556	9.668089529	5.274780527	11.5349043	5.168581003	11.13083234	8.261261397	9.085106585	1.636251506	10.85484759
443	-0.091115908	0.027610597	-0.0074563	-0.010982786	-0.002229004	-24.77059027	8.925340531	-1.135509873	0.546975938	2.422509529	1.808619726	NA	14.4974509	15.84113958	9.013541761	11.76341566	3.18054883	13.67249007	2.734989644	12.52804352	6.474414187	9.009278058	2.398784762	12.68131944
444	0.077208653	-0.02512303	0.000577775	0.001909088	-0.00150382	25.74284652	1.179365938	-1.186987174	-2.14591159	-4.117188518	4.339648159	0.011204431	38.9788245	17.50183689	11.51791173	9.2304122	6.346301278	6.180433819	5.988263419	12.35777147	8.62945581	6.017237627	1.442853566	8.615842885
445	0.12066512	0.047018527	-0.01547968	-0.019813615	-0.004469508	32.94162265	7.624010706	-11.67031659	6.154089188	1.620444929	4.678737142	0.01030497	44.59155254	8.135212204	11.88946135	7.609581461	6.395847656	6.272543484	5.998978578	5.405302036	9.150309113	5.757554017	1.563115526	6.074715467
446	-0.088969252	0.005161522	0.011940269	-0.004688916	-0.012466869	-21.49734498	9.454826405	-0.778915574	2.83573117	-2.974947524	1.590779551	0.011829727	13.20377407	9.582990636	9.041020982	8.5252764	3.439055331	8.407917178	2.977233726	8.568583916	6.04721256	6.759084885	2.123497264	10.84961907
447	-0.05961067	0.028046915	-0.015334159	-0.00444388	-0.0036636	-17.75039841	-3.934813622	-5.138263807	-3.585200569	-2.170416845	2.682390236	0.010039114	26.71043677	13.24963245	12.10410458	10.25982234	4.384620694	10.0152743	3.891948976	8.5749991	8.555485789	6.522844988	2.099908836	8.865587937
448	0.088867382	-0.012090875	0.004997416	-0.008284823	-0.006278768	27.55616904	8.446678623	-6.69378388	3.172643352	-2.533291495	2.949972855	0.010443866	26.55619357	12.06376523	9.396614133	6.682341365	5.124180101	6.174935532	4.847215385	6.743439541	6.858502244	7.972871259	1.440903295	7.779616625
449	0.042773872	-0.035676322	-0.00757075	-0.007310017	-0.000884174	11.85979241	2.960174505	6.690966666	-7.462282299	-3.178661751	2.495994119	NA	20.61197252	9.155862254	8.776003367	6.838631154	4.467000632	9.59959564	4.011220743	9.495752158	6.438916795	4.601460143	1.559520567	12.44833303
45	-0.09786941	0.011904721	-0.007415187	-0.01096531	0.003859488	-26.74919023	6.146482946	-8.753108157	1.25376327	-4.508537157	2.799869767	0.01194218	24.07230406	15.12155867	11.77238648	6.978148597	4.039717615	5.713662455	3.709247544	11.64742967	8.171109033	8.690042115	2.359750498	12.88379457
451	0.199034142	-0.025752676	0.022105004	-0.020777003	0.011877537	39.31646828	25.40267154	-7.984936419	-12.65524446	7.558405085	1.939296718	0.010987037	18.32620986	11.52732347	6.764317817	6.490210814	4.567937818	5.077140298	4.428080864	5.141154292	5.258443811	6.782015776	1.226193999	4.733177045
452	-0.005383734	-0.004148253	0.006423195	0.004917934	-0.001799278	-2.592814051	-9.038616194	3.202268979	-0.296176854	3.395655717	2.219627672	0.010816508	21.03700763	17.11001868	10.09139584	4.109377746	4.210816069	12.60937777	3.780620238	11.99563957	7.140568027	5.205296918	1.815057146	9.551287032
453	0.010948289	-0.016077622	-0.031268592	-0.009856348	0.005137869	6.928467399	-3.635012897	-1.411362624	-3.673567186	-5.013608169	2.369390236	0.010822239	21.70903677	18.96573209	9.756304582	9.28040339	4.423020694	11.45326302	3.984748976	11.11470664	6.932185789	9.542244912	1.697532761	10.16053075
454	-0.063512421	0.016158528	-0.00837649	-0.006464556	-0.009977016	-20.83510308	3.406827153	4.858155736	-2.425040475	6.612294492	2.289869767	0.0108011	21.66700406	13.05097894	10.16368648	7.298057175	4.005517615	6.502102101	3.839647544	10.34917754	7.028309033	8.719931872	1.945882455	12.54990968
455	0.114609695	0.023257562	-0.034383405	-0.024715895	-0.0076542	30.7249971	6.763267593	-6.599112764	-6.650861456	-2.236777101	3.581365115	NA	33.43719613	10.68506075	11.06806222	5.118478364	5.686152178	10.0917025	5.431970844	10.27794866	8.050545795	3.918280537	1.435769204	10.8452629
456	-0.070776972	-0.001215896	-0.005926056	0.007728418	-0.009581613	-16.06515662	1.384418914	4.396319818	-0.487583739	-1.131336829	2.330619726	0.011724077	19.42186201	8.301155267	10.18937509	10.13504294	3.937004385	9.07230731	3.441834089	3.113615571	6.99154752	6.766319097	2.032963547	5.421398621
458	0.048879663	-0.047128013	-0.007316809	-0.010023089	0.008177007	11.62194917	-9.322607314	-1.087196165	-7.651663535	-2.985467953	2.845747468	0.009124712	28.95517244	23.01581477	10.40634795	14.41940281	5.252572917	12.58934454	4.864972118	8.835765842	7.561522787	15.89343273	1.517373117	11.72322089
46	0.047667521	-0.017165982	-6.18E-05	0.007743398	-0.002385991	14.42417365	2.94337715	3.558156676	1.17876728	-3.596763551	1.847737142	NA	21.18097477	12.1205828	9.14405024	7.290202365	4.699069878	11.19275687	4.355723022	11.76193211	6.358009113	5.794312768	1.532220663	13.64657054
460	0.037436502	0.048115226	0.002669489	0.000907456	0.004721478	9.248875343	-14.62690499	-7.864318257	5.259792752	2.598087973	2.927441796	0.01052532	25.61092558	14.68928433	10.11180781	3.703436673	4.590418954	12.56895138	4.142808314	10.11897589	7.801130701	4.87859175	1.903288781	6.877231976
461	0.038431864	-0.00253443	-0.02504862	-0.009609132	0.001117818	15.71830996	-6.571772728	-5.274032386	2.699431531	-2.25919282	2.98209865	0.010795414	26.78495518	10.25391498	10.18067706	5.546645459	4.849630426	7.676076031	4.581586083	7.258912065	7.374803558	6.297318789	1.645160225	7.699026267
463	-0.016066136	0.032898174	-0.024730961	0.014059555	-0.007105453	3.820061028	-12.27265479	-4.682307991	0.914985502	-4.279315866	2.96109865	0.012635559	22.42295518	6.135563603	10.49417706	7.021941533	4.272630426	4.005480911	3.894486083	3.77656423	7.333403558	6.102767662	1.908656034	7.036339844
465	0.066587449	0.011472605	-0.003556826	0.006542863	-0.000863051	18.61695274	-2.159056784	1.848167958	2.025852333	-0.553823615	3.585441796	0.01205543	28.80552558	12.01814827	10.48250781	4.272592519	5.194718954	13.45494738	4.826608314	12.86302308	7.705730701	4.144131033	1.594906206	15.24333476
466	-0.107507345	-0.00028299	-0.010866715	-0.000171567	-0.01096764	-24.01089755	6.831957412	3.20760868	0.385192074	-2.985212142	1.272120895	0.012140785	10.42404025	16.21388976	9.086502577	12.78388173	2.973920277	10.88675674	2.517984407	9.551475773	5.919031145	10.74395922	2.25413143	11.55459003
467	-0.002324106	-0.008759599	-0.01968094	-0.008889814	-0.003646771	5.773068906	-6.892916177	-0.335191544	-7.231284	-8.136944591	2.978365115	0.011244886	26.94009613	10.79614878	11.02639555	8.439943389	4.858107733	6.731960896	4.461781955	7.159251701	7.711868017	5.977449079	1.684111883	8.902674393
468	0.055163916	0.0095795	-0.010925203	-0.01242169	-0.000163092	13.72141444	-0.718975675	1.98640995	-0.099112083	2.482471562	2.403737142	0.010076145	23.85795254	10.24533611	9.443261351	10.49849488	4.842947656	8.258986514	4.462578578	7.294878465	6.895109113	7.889953888	1.595941716	10.04305404
469	-0.033523305	0.001493039	-0.005914699	0.013005393	0.006193712	-7.82623137	-0.608504738	1.665391673	5.486304969	4.228948299	3.325869767	0.012561172	27.17700406	11.17932868	11.22198648	8.546027184	4.487617615	5.334615334	4.271247544	10.47830627	8.041609033	7.225968804	1.99289585	13.57302115
470	0.042973278	0.013459531	-0.012119426	0.000609361	0.005405594	16.34358011	-13.32454253	-1.66843382	0.358260932	-4.15694057	3.517085649	0.011007705	31.4027012	11.78145042	10.95485947	7.198344842	5.234828904	6.696024322	4.865583307	7.688103692	8.12240657	6.260233829	1.741079355	8.768453508
471	-0.007778751	0.011947941	-0.01042716	-0.004966832	0.001473653	-1.320677185	-12.19688362	-5.876890192	-3.25785239	-1.650921667	3.518521062	NA	28.08526576	10.65335218	11.52431565	7.587712721	4.761394996	8.514311476	4.281380858	7.410823121	8.236702432	7.336647682	1.878045892	9.253052622
472	-0.007553054	-0.038724276	-0.012450528	-0.007992409	-0.005389607	-1.727825008	-2.773015084	4.362755266	-8.558546142	-3.125164896	2.965972855	0.012835926	22.22629357	8.697090534	9.662914133	10.94346314	4.496880101	5.179013011	4.173915385	6.742332439	6.642202244	11.18143741	1.644034303	15.17565147
473	0.066922101	-0.018715865	-0.008861413	0.002433994	-0.001959466	20.96075025	-0.181969904	2.560936957	-2.488670608	-4.514777973	2.792365115	0.01075089	26.16509613	14.42734611	9.666295553	9.818004811	5.142907733	13.1108107	4.620281955	10.06023232	7.202768017	4.889980798	1.502720671	7.609012573
475	-0.03541784	-0.000352058	0.005550871	0.007882959	-0.006625381	-4.388913961	-3.655612239	8.24602329	1.128191833	-0.094495716	2.447648159	0.009406103	23.7358245	10.19081815	10.23791173	7.437605809	4.300601278	5.016135351	4.058063419	8.336121465	7.28785581	6.452700392	1.869254646	12.93477745
477	-0.040706027	0.01609232	0.01100667	0.004497388	-0.001364237	-11.98386591	-5.466740331	1.322783258	-3.307422929	3.671247004	1.508468694	NA	14.02047651	12.5890815	8.794585692	11.57750231	3.220192329	8.081934663	2.87438413	7.924306979	6.289553009	11.03832552	2.112464719	13.39843455
48	0.032961841	0.009141831	-0.004392913	0.015154769	-0.007725261	13.97186612	-4.792764502	3.587255137	4.460510519	-2.197864066	2.104864393	0.010326307	20.2476338	11.09361052	8.999618747	7.341939274	4.223875839	9.597391921	3.873724537	9.988063452	6.51460381	5.671986528	1.765554929	13.69672154
480	-0.000341527	-0.011733692	-0.006000791	0.004811155	-0.00204377	4.17122006	4.411642869	2.876358975	3.05217385	-1.831265404	3.595737142	0.010676294	33.06295254	7.457158258	12.30646135	11.42679174	5.503347656	11.19171395	4.993278578	12.60573057	8.366809113	7.19846224	1.746073408	20.54755829
481	-0.069583298	0.00838131	0.000898113	0.013195397	-0.000810909	-18.48354907	-1.827261458	3.870054063	-7.77334411	4.310025933	2.540972855	0.011379785	21.06689357	18.43242584	10.39641413	10.7532289	3.853680101	10.03071929	3.553915385	10.44456747	7.334002244	8.515546463	2.156288824	6.147164161
484	0.042278553	0.006565169	-0.015373186	-0.002395291	0.002287487	14.12016878	-9.728580858	-1.526084483	0.931655647	-1.737637226	2.381365115	0.010999442	21.72319613	15.8104302	9.344695553	7.051241618	4.223107733	9.508714203	3.919281955	10.09104396	6.860968017	7.720010552	1.70597736	11.36314097
486	0.1395235	0.034892224	0.008543017	0.000687931	0.010926586	32.35526796	18.72953557	-8.928461383	1.909413063	6.455383549	5.196007002	0.016123589	33.05291725	12.29577125	10.53402741	7.461187319	5.399274605	8.210915946	4.978543629	6.007371267	8.25155688	7.660726132	1.588731457	4.402224673
487	-0.001874053	0.043082412	-0.03309211	0.00299854	-0.003733271	2.164076568	-11.65805153	-6.87713192	7.188554178	-1.693789303	3.539627672	0.010476138	34.03350763	10.21332089	12.84829584	6.366649637	5.072516069	6.923622258	4.543320238	6.536413131	9.207568027	5.7038777	1.94206852	7.564130636
489	-0.006630535	-0.031209803	-0.012430285	0.001405434	-0.000327318	-1.893758513	3.924336621	2.719831198	-5.706370826	-2.726920706	2.926468694	NA	26.60247651	11.56508155	11.27680791	14.26172963	4.825081218	7.815235892	4.346606352	10.1005429	7.746219676	11.31048412	1.762815383	16.47833338
49	0.058985173	-0.022852635	0.001686852	0.002901966	-0.014859221	16.29816635	-1.679572974	2.786517003	-4.505719983	-3.776519464	2.289939293	NA	20.70531443	12.78284412	9.000787033	12.44735865	4.300884296	7.820912223	4.051533047	8.84293009	6.377671433	9.46321567	1.525012263	13.99987361
492	0.01863445	-0.025972102	-0.008567712	0.003358907	0.002154722	8.56505488	-0.609966783	5.790957554	-0.649306457	-3.671433989	2.139779551	0.009022199	24.11127407	10.71310983	9.806220982	11.84077486	4.830355331	11.87795948	4.531433726	12.647344	6.79851256	7.180395203	1.603685874	16.19623555
493	0.087084603	0.007906179	-0.002419809	0.004209977	-0.011430355	20.25903211	2.493685066	1.551252969	4.237567181	5.876418802	1.320120895	0.009432232	15.17374025	9.105533954	7.525002577	8.770637515	4.006620277	5.370355056	3.678084407	5.348637205	5.557131145	5.85226679	1.516347123	5.014942241
495	-0.060464598	-0.055550161	0.015800655	-0.007294693	0.00194548	-14.73899702	10.02767531	7.306509101	0.331258077	-2.877931262	4.015296718	0.012303093	32.51130986	14.47478275	12.24721782	11.85437053	5.237837818	7.413908786	4.850780864	7.301020837	8.349243811	11.04442338	1.739508262	12.05116582
5	0.013517516	-0.01977198	-0.009908722	0.003292225	0.006552725	2.883222256	-5.268347473	5.390350908	-1.463881332	1.429409495	3.167256499	NA	33.06521469	11.96525594	11.85623807	5.272467862	5.414586415	8.823987799	5.061056154	8.745552469	8.256308344	5.860227237	1.63269203	7.27704465
50	-0.070912861	0.003807404	-0.007903698	0.008817194	-0.007744575	-17.86462306	0.24889275	2.046240572	-2.052290798	-0.427493862	2.200939293	0.009872042	20.75660332	17.082203	10.98014259	10.17401633	3.762395407	14.02782865	3.457655269	13.66680049	7.466582544	11.06059056	2.169114121	18.72941817
500	-0.004669424	0.038674489	0.004437612	-0.003902925	0.013320947	-9.257492965	-5.990492609	-8.631262691	-0.786078357	0.468429728	2.556007002	0.012490606	23.13541725	11.33800551	10.98332741	7.401452838	3.952074605	10.7048791	3.527743629	9.500475541	8.28075688	7.350690484	2.147632841	11.54581947
502	0.055532518	-0.014798284	0.033857996	-0.018804036	-0.00514504	8.110791678	3.298695351	3.724555338	-3.43827345	-2.336870336	1.763627672	0.007901913	25.06600763	9.418282811	10.37879584	10.54656031	4.945616069	8.226836853	4.480120238	8.253212555	7.109868027	7.965559965	1.559396083	12.48003479
504	-0.063754268	-0.033768986	-0.014310547	-0.014002164	-0.006234502	-12.20500778	6.318895303	1.62669568	-0.907755886	-7.659702437	1.442296718	0.009149621	17.14720986	20.40296597	9.260317817	8.774698418	3.980937818	14.28014898	3.538480864	13.52937026	6.199843811	9.735410526	1.790398725	13.16201278
505	0.03398292	-0.043687189	-0.013965776	-0.003605951	0.002953443	10.99179549	4.679687323	4.0770479	-1.262073323	-1.357996322	1.814468694	NA	19.22258762	13.29126866	8.977030137	11.54901222	4.258525662	6.688742815	3.943828575	7.448647634	6.205108565	9.029774878	1.54318964	9.518008614
507	0.01808063	-0.004297003	-4.14E-05	-0.012552387	-0.005085184	5.740620961	-1.954015877	4.88361507	-3.352483145	-1.316573368	2.483441796	0.009928027	22.07902558	12.80959748	9.070307812	7.991971321	4.462218954	12.50812687	4.065308314	9.373606334	6.684030701	5.752728986	1.628036638	10.87627813
508	0.035724389	0.005787363	-0.028321228	-0.012038455	0.006735803	12.28724929	-8.819686596	-6.503924409	-0.059105371	-7.115769915	3.81709865	NA	33.93705518	13.09912759	11.63724373	3.890123828	5.367297093	11.01728374	4.977586083	10.7669528	8.536570225	5.043265355	1.754960955	10.41234954
51	-0.052490726	-0.017944069	0.001274202	-0.012790785	0.000498201	-17.12131164	1.382871152	1.246590591	-1.676408911	2.370112689	1.566994119	0.013308824	11.68739474	10.9560981	7.155425589	4.281834043	2.874633965	9.544998376	2.570998521	8.027524056	5.004561239	4.452180086	1.906700625	7.943721107
510	0.035208125	0.019007638	-0.025625838	-0.002432089	0.011403949	13.36897909	-13.31300158	-4.430863043	2.869758537	-4.991304591	3.50769784	NA	27.19623555	8.978747572	10.44299375	5.316746105	4.787624875	6.409083963	4.391653206	6.291542254	7.846337143	3.791500066	1.834777979	6.391449296
512	0.092978526	0.01545483	0.00449431	-0.005442701	-0.00020104	27.98422241	8.753951945	-9.811463967	4.344998521	0.757401122	2.303296718	0.011583958	20.32280986	10.49785398	8.206717817	9.078033738	4.372737818	4.215633312	4.143480864	4.106271682	6.220743811	7.81360476	1.527981753	6.785236925
513	-0.003256621	0.006802276	0.01277282	0.004851343	-0.000624415	0.19272795	-0.73152761	4.35159272	1.350544658	1.008579374	1.60828495	0.010744806	15.45853988	13.71327292	8.218199923	6.365281111	3.852271158	11.70408518	3.398458944	11.98178908	5.991299823	6.402240619	1.848450205	13.22822656
514	-0.030899617	0.015590738	0.013782317	-0.000734134	-0.002203251	-8.032419192	-2.268001206	2.341617511	-3.488812063	0.597548956	3.500779551	0.011894938	28.72467407	7.050051006	11.72332098	9.40536461	4.859455331	4.982603745	4.395133726	3.924749426	8.27631256	8.57344214	1.948710646	10.5568846
515	0.021047169	-0.031362864	0.083305856	0.017232482	-0.000624759	5.06442346	7.491121518	8.589596284	-2.009550732	-1.952650096	2.083939293	NA	18.47753666	11.97544554	8.338787033	9.901567982	4.142439851	10.78983083	3.795088603	8.924991841	5.984226989	5.058301947	1.520167566	8.737248575
516	-0.038036961	-0.021928017	0.007253474	0.005668027	0.002721106	-9.471720551	2.851483532	3.017010831	3.82172208	-0.530910933	2.986648159	0.010777484	26.8541245	16.29729105	11.12671173	10.87096971	4.709301278	7.494030522	4.363563419	11.78971749	7.83885581	11.71775877	1.870190417	15.77861642
517	-0.006874774	0.00097354	0.006942682	0.01245691	0.005021899	-0.069385641	-3.229462793	7.122888223	-0.143903973	0.932156708	3.546365115	0.013582328	27.40919613	9.624184198	10.90419555	8.289517111	5.018707733	14.15655577	4.215581955	8.41913964	8.323068017	6.194245016	1.960917418	12.24208398
52	-0.088105015	0.016490225	0.00061462	0.001321299	0.005141418	-25.56006948	0.252638842	-4.960795175	-5.326321091	2.591131927	1.121296718	0.008859223	14.29680986	17.21859241	9.086717817	13.31422438	3.226737818	13.45182226	2.830280864	12.83850218	6.593843811	10.49282527	2.341150767	14.23728812
521	-0.029955308	0.002937711	-0.009315505	0.002177965	0.001400526	-7.072835428	-8.375607118	-2.937033531	-1.8737995	-2.731305741	2.904747468	0.011392574	24.16707244	12.88320335	10.94304795	1.806434594	4.245072917	9.21256617	3.974972118	10.57168537	7.657522787	4.617389084	1.934437223	10.11855787
522	-0.117682363	0.016638201	0.021342644	-0.010320255	0.005324893	-27.58047526	13.22306617	-7.692410616	6.020932855	-4.713373511	1.193779551	0.011580809	10.22477407	17.03330516	8.480920982	11.58454037	2.929455331	13.40074839	2.466233726	13.25624052	5.89221256	8.458821415	2.484032149	12.77254
527	-0.035416389	-0.038622628	0.000880478	0.005568023	-0.00189997	-9.56736424	4.570137635	8.467930854	4.020806159	2.565959736	2.273869767	0.010757086	21.59810406	15.58005477	9.632686483	11.25141214	4.291217615	6.954734792	4.020047544	9.040932212	6.647209033	9.710958645	1.738708902	8.802725723
528	-0.023807865	0.015588443	-0.007442789	-0.007384189	-0.000736255	-8.959923535	-3.827318814	-2.35858469	-1.565885901	-0.320210162	3.178256499	0.013333169	24.95007025	16.86279349	10.78576029	8.626447117	4.41894197	12.17418024	4.030000598	12.93655174	7.852786122	8.329892162	1.957759715	13.24251126
529	-0.024729411	-0.039303755	-0.012689694	-0.001204593	-0.007327082	-6.707775579	3.087666387	4.550625357	-2.180093398	-2.320748836	2.659468694	NA	21.60780984	6.528205198	10.34091903	6.365361836	4.376525662	5.655759132	3.934161908	7.217580226	6.981553009	6.914030037	1.741992915	12.16184608
53	-0.031185052	-0.003260626	0.00188459	0.015394909	-0.001766266	-5.701950706	-2.791071081	5.233668479	0.74628928	1.82335328	2.012972855	0.009555847	19.17149357	13.96721608	9.223214133	8.426480753	3.866780101	11.12926327	3.549415385	11.78044907	6.662202244	7.325820541	1.974078474	14.24765704
530	0.087197527	0.0186749	-0.007266414	0.000306426	-0.000378703	21.59260916	-5.503101383	-3.413588384	0.649103111	2.366372658	3.760648159	0.011390777	32.9905245	13.30336817	11.13961173	10.27957611	5.253901278	1.748930491	5.207663419	8.33855661	8.29255581	8.666806873	1.610874841	10.77363257
531	0.039711158	-0.013101044	-0.012228741	0.006262759	0.002157873	14.46681823	-8.975542186	2.21170795	0.919395166	-2.751070176	4.434141132	0.014405288	31.69744875	11.85116575	11.10289556	4.837291641	5.259180527	10.53721023	5.120681003	10.08296914	8.039661397	5.897919671	1.608753742	11.56602278
533	-0.041090042	-0.040870702	0.001989052	-0.007713242	-0.00629135	-8.504143762	3.037034916	2.871481804	0.541607209	-3.889473635	3.590296718	0.012589346	28.46260986	12.10288494	11.52271782	10.27059295	5.080037818	9.311945349	4.656580864	10.61452984	7.665343811	8.098978657	1.680650238	13.69549214
536	0.013719245	-0.013037437	-0.01697881	2.76E-05	0.003507393	3.941312639	-6.86603545	-2.317443102	-2.911298144	-1.532926101	2.656747468	NA	22.21011688	10.91526476	9.952603504	9.962296497	4.330484028	11.92455118	4.010972118	12.31332389	6.950245009	7.271536108	1.73723599	16.84088761
537	-0.147544295	0.017823713	-0.016191388	-0.007895155	-0.009890575	-36.37143837	15.47362182	-1.941150131	6.265311336	-1.840493721	1.386390236	0.010159642	14.06463677	13.92840206	11.05560458	9.815979992	3.077720694	10.01039677	2.588348976	7.42971026	7.207285789	9.031709923	2.534905658	10.08085018
538	-0.017349728	0.008481458	0.033618552	0.000936469	0.012131026	-10.53050942	-2.214175611	-4.974238869	-2.386992682	0.628224442	1.933972855	0.010466916	16.98969357	13.48564801	8.701614133	8.986751071	3.607480101	11.36768892	3.252915385	10.24791361	6.379202244	9.214906601	2.066274299	13.15903352
54	-0.006887426	0.002350422	-0.008727213	-0.00200466	0.00151466	2.204588315	-7.386684712	-0.299312606	-1.647004903	-3.370494022	2.111365115	0.009573124	21.33369613	14.34610953	9.545095553	7.92425232	4.211807733	10.1093809	3.771281955	9.695721546	6.974568017	6.31438976	1.811184931	8.836444879
540	-0.108409313	0.024235647	0.002930535	-0.002351369	0.006126883	-27.50797375	10.67581931	-8.169010088	3.647923192	-0.211497985	1.366737142	0.009920417	14.20145254	15.36014213	10.10796135	8.979851805	3.329247656	14.05969523	2.750778578	11.91565893	7.181809113	7.545503775	2.564939654	11.80477562
541	0.021081863	0.008535721	-0.003225666	0.002080483	0.001331438	6.114901244	-8.69538722	-0.85664917	-0.457559022	2.326103407	3.367954353	0.010791424	30.56773783	8.978992075	11.57721837	7.111308252	4.967689323	6.544315878	4.677020245	7.577978913	8.387806759	6.393800024	1.77627579	10.86848815
542	-0.076259913	-0.004686417	0.000205653	-0.01666162	0.009736203	-24.84293478	5.880942272	-10.50932012	0.63484305	1.735539807	2.579141132	0.010812987	23.46054875	12.5600639	10.82289556	4.615923557	4.102780527	11.21280063	3.860081003	10.91143242	7.699261397	6.021261396	2.124893104	11.46149779
543	0.032019609	-0.004837715	-0.006197073	0.018214683	-0.003849566	12.26647215	-3.60256405	5.59829255	6.753782638	1.017593422	2.717972855	0.009612693	26.24949357	14.05185061	10.13051413	10.89387983	4.863280101	6.772010285	4.548115385	7.933557881	7.225002244	8.312833317	1.628232721	8.025509486
544	-0.06282902	0.017990248	0.010106544	0.006761136	-0.004241481	-17.32540709	3.859365963	-0.224386278	-1.001823302	-0.227206728	1.329007002	0.011035689	15.79931725	11.97026491	10.37812741	7.739054167	3.525874605	10.82901695	2.955043629	9.869327625	7.06645688	6.154988315	2.141944729	10.2075549
545	-0.068572149	-0.013903313	0.012542812	-0.008030313	0.006327607	-26.98951604	4.489447502	-3.980241733	-2.403446761	3.936388393	1.149468694	0.009093202	13.77153206	15.21110532	9.171985692	10.4146201	3.271092329	8.740363556	2.865050797	7.924287131	6.18106412	10.04172502	2.076129714	10.10356965
547	0.023960027	-0.003318938	-0.015581743	0.006512582	-0.003312977	10.63712941	-4.144841663	-0.458648025	3.823423347	-1.470734481	2.824869767	0.01206233	24.06150406	9.705109958	9.558486483	6.283230633	4.645617615	5.464638701	4.359147544	8.589584919	6.894409033	6.358859661	1.65899182	10.96424008
548	0.093207318	-0.000349041	-0.019795924	-0.006656043	0.008648134	29.7890565	-2.603270086	-4.438575006	0.424599514	-5.067885007	4.558864393	0.012185155	37.0427338	9.749457455	11.20531875	10.45405268	5.892275839	5.461314832	5.591024537	4.686109646	8.32190381	7.883304538	1.531826893	9.527801836
549	-0.07135392	-0.029876366	0.007439881	-0.015440791	-0.001345619	-15.10713634	10.57244399	0.577386749	5.512170233	-5.480324538	1.707864393	0.0125012	13.7604338	13.47626903	8.193418747	10.42682613	3.408975839	8.329051598	3.080224537	8.162365442	5.50300381	9.510013843	1.882350729	11.80336718
55	-0.031263269	0.003177088	-3.93E-05	0.013423568	0.005422599	-7.909430991	3.853526301	1.991190124	2.174859951	1.095729374	2.710007002	0.012537449	24.25541725	14.48926493	11.50582741	8.517579565	4.378074605	13.31060238	3.753443629	11.01344476	8.14215688	8.030541393	2.008839033	10.8618939
550	-0.023423088	-0.01047556	-0.004873603	0.008490761	-0.004474084	-5.728077361	-6.719680316	5.015581213	-0.315363439	-0.856803405	2.589747468	0.012667822	19.35627244	20.41236545	9.724747948	10.81352714	3.730572917	7.430088602	3.591072118	9.945094555	6.572422787	11.14130845	1.81255044	6.713269791
552	-0.010769245	-0.014876871	0.001873116	0.000387559	-0.003940785	-2.509065247	-4.796967375	2.61361133	0.533036415	1.736327762	3.075544038	0.011407557	26.50044727	13.42782506	11.04368805	9.649754889	4.849900562	9.958828732	4.385484424	9.593134355	7.62070591	7.098449124	1.744168353	11.12828053
553	0.066164539	0.014824712	-0.01780438	-0.009314346	0.001953286	20.32628292	2.134434535	-5.391725348	2.878346951	-3.106629077	5.36809865	0.013217722	39.46775518	12.16253615	11.86967706	6.794944307	5.942330426	6.159951909	5.610386083	8.337264813	8.778203558	7.105626095	1.598176909	8.996255905
555	0.0401103	0.002222979	-0.002919341	0.009932141	-0.004969556	13.50939418	-6.26784023	3.640990582	2.477094281	0.22898656	3.33069784	NA	28.99623555	11.93595993	10.77521597	11.16685979	5.126180431	9.176747937	4.777430984	8.391770241	7.69400381	10.33118119	1.660283292	15.34125761
556	0.089457514	0.008628029	0.00107871	-0.000154667	0.003455011	21.14960994	3.344797428	1.938729521	4.00294382	3.591747239	2.324619726	0.009799859	22.92046201	9.313599567	8.709375095	11.89440073	4.559104385	6.594836641	4.274834089	5.858615315	6.68594752	6.312264039	1.567349591	6.874111303
559	-0.020167889	-0.023082212	-0.015713203	0.006024949	-0.005585812	-4.490009922	0.068556146	5.63719952	0.816924622	-2.003366926	2.309747468	0.013517627	16.13507244	22.06646713	8.734547948	13.19957397	3.535872917	14.02381486	3.248672118	15.86238975	5.911122787	10.98311878	1.836289862	17.75700913
56	-0.112586922	0.016819665	-0.004725207	-0.006200731	-0.000895144	-28.44680875	12.22955623	-4.561310337	7.545600836	0.415082935	2.175994119	NA	19.59908363	19.96549655	11.14411448	7.475719189	3.631111743	15.56593825	3.157665188	15.97214578	7.669583462	8.791007938	2.490825098	15.5532843
560	0.013448845	-0.023646224	-0.008072663	0.003476292	-0.015080499	5.816849255	-1.771171613	7.482774797	-2.682350983	-5.624955761	2.733939293	NA	24.30186999	10.77156566	9.942009255	14.31585132	4.821550962	11.81667135	4.332199714	9.770407229	7.106782544	6.81729126	1.603297423	12.83164121
561	-0.035858264	-0.031718429	-0.007116278	-0.000812797	-0.008933848	-5.22670876	-0.924911693	6.928489593	-1.734925689	-5.743332903	2.179939293	0.011097872	18.50710332	12.21319427	9.341742589	8.158588447	4.048395407	11.00440299	3.587655269	6.925016549	6.322882544	7.402196547	1.709216499	8.17975632
562	0.07577248	-0.016985165	-0.015640753	-0.003515273	0.001096036	20.69291814	-5.754704062	0.901427292	-1.164150181	-2.474634472	3.206994119	NA	27.21819474	9.079326396	10.12535059	6.062498963	5.168583965	9.182130629	4.776498521	10.1839221	7.363486239	5.579227078	1.506525381	15.85777558
563	-0.034377801	-0.040857468	0.003407009	0.003054647	-0.005825842	-9.417316161	2.87792395	10.01482861	0.013008923	-0.050638872	1.790627672	0.010268855	18.40510763	14.97743093	9.900995845	11.56856886	4.161916069	6.295115449	3.645820238	6.525334725	6.613768027	10.80184955	1.734536806	9.757351535
564	0.013508621	0.003475686	0.004165491	0.006975224	-0.00033351	5.464361872	-1.574101509	-0.945941236	6.435111058	1.586401204	2.151747468	0.010645133	18.10087244	19.82692393	9.036147948	17.37308459	3.635672917	8.949545157	3.492372118	13.77075078	6.315522787	14.88853372	1.816641242	20.22159011
569	0.138823342	-0.00540418	-0.01028036	-0.012033984	0.003176743	27.81791151	10.79608783	-3.744627888	-9.108322397	-0.321857547	6.031365115	0.018793754	34.71099613	19.39051526	10.81549555	7.391828748	5.970107733	12.39937789	5.542581955	15.605057	8.183468017	5.614444282	1.445601897	14.8441679
57	0.012593022	-0.013604867	0.008623569	0.023695991	0.003136521	5.587927699	-0.238736849	7.276653128	3.624802692	3.110195952	2.392972855	0.011316967	19.88559357	11.07306642	8.643714133	12.45061544	4.324980101	11.11971193	3.804915385	6.466336041	6.441402244	7.344940441	1.749825059	7.763056418
570	-0.076749748	0.00156913	0.002907037	-0.013744662	5.01E-05	-18.88786078	4.302492371	-5.268439486	0.52667683	-1.974954434	1.479779551	0.01163152	12.55507407	9.631786734	8.559920982	7.02402096	3.454955331	9.573378877	2.941433726	10.91987759	5.87511256	6.442995683	2.107580906	15.63812927
571	0.001835535	-0.011873109	-0.007082094	-0.001998535	-0.004769248	3.448188679	-7.002885451	2.147416417	-3.907023455	-3.442925796	1.924954353	0.01005351	18.34163783	11.72331348	9.020118365	7.162721622	3.841689323	7.74611847	3.601020245	9.387381882	6.339906759	6.902694149	1.731096945	11.06853665
573	-0.071724424	0.028905214	-0.010115673	0.010383672	-0.013734208	-19.41085861	2.392328884	-1.352252377	-0.345945924	-0.534390407	1.580007002	0.012211121	15.80711725	11.71652467	10.73562741	6.631180026	3.466174605	9.004452479	2.934143629	7.377020353	7.10655688	6.982717213	2.155047079	7.207698219
574	-0.064766313	-0.050989256	0.000787881	-0.012934957	-0.009044842	-13.57508524	8.275822256	2.465965273	4.232888836	-9.384951671	2.607747468	0.011441944	21.29947244	20.3606358	10.36334795	8.098654927	4.207672917	10.70198633	3.866572118	10.55816917	6.801722787	10.31446926	1.738698208	6.877110558
575	-0.096531956	-9.10E-05	0.016381602	-0.008094658	0.001392914	-23.1442071	7.838688682	0.146028981	0.154968861	-2.469352832	1.506296718	0.009488956	17.11670986	10.85606198	9.909117817	8.518745259	3.637737818	5.768584774	3.290080864	6.888370201	6.691643811	7.283960948	2.043580151	9.31455512
577	-0.006110042	0.026093276	-2.74E-05	-0.009179413	-0.005282833	-2.077742735	-5.394456934	-2.458759566	-2.15573055	0.172797803	2.04928495	0.01090678	19.10423988	8.454927767	9.353399923	7.294885995	4.111771158	8.625613187	3.662058944	7.914820856	6.732899823	4.457117371	1.902810908	8.70609833
579	0.066572376	0.011866088	0.005718526	0.012062393	-0.006805442	17.07975798	1.756753704	1.134562852	5.199336019	0.116368745	2.823390236	0.01210212	22.61393677	15.06825729	9.364504582	7.611140039	4.627320694	10.98411961	4.175048976	9.74704922	6.883185789	7.134528521	1.617765285	8.903480837
580	0.022231572	-0.009084532	-3.03E-05	0.010623243	-0.003649885	9.411259577	1.286840155	4.87487337	3.650128324	-0.112744172	2.790779551	0.01038712	26.65187407	11.00991215	10.43322098	11.79655363	5.002255331	9.836475247	4.646333726	10.17485186	7.27121256	8.365657076	1.655574149	15.4024564
583	0.057792388	-0.003676956	-0.016179228	0.002600308	0.000246699	20.63902302	-8.935563595	1.41690611	2.125691359	-4.228261949	1.493864393	0.010048981	14.8417338	11.85839101	7.234718747	6.478459654	3.705775839	8.707411857	3.436024537	7.984316951	5.31460381	6.188075495	1.625805862	9.966372949
584	-0.018081052	0.033228493	-0.001060828	0.00889899	0.002995386	-1.670955778	-6.807150324	-4.354009025	1.98188282	-0.862302286	2.009779551	0.011024617	18.08207407	8.675131956	9.242920982	10.1857812	3.814055331	7.070756988	3.449733726	7.515959468	6.88411256	7.855850511	2.079822303	12.98116025
586	-0.007001789	-0.020445567	0.007214702	0.011265518	-0.012293427	-2.358476423	1.212501819	7.237231774	1.560293594	1.159697233	1.874007002	0.011316252	20.08191725	11.63141415	10.32692741	6.08256526	4.317674605	11.13653711	3.764443629	9.536521999	6.92965688	6.448288713	1.728954542	12.76599189
587	0.076541758	0.005477841	-0.025752905	-0.012556578	0.011203785	25.98656044	-5.783142421	-6.385756413	-2.110659764	-5.679440274	4.677085649	0.013839714	33.3683012	11.58538819	10.64225947	7.790864819	5.477928904	9.411410394	5.203483307	8.583006377	8.05560657	3.730523682	1.61215245	7.711096438
588	-0.021438264	-0.003747397	0.010810122	0.000633245	0.003567305	-10.55417101	-4.229411095	-0.892162957	-5.032165408	3.311538159	0.437007002	0.009736183	9.487317254	10.92663231	7.948627406	7.958523104	2.952174605	9.951443146	2.495343629	7.94506349	5.61455688	7.159263235	1.978110829	9.686405495
589	0.016407229	0.024678472	-0.027566841	-0.008741501	-0.00448556	7.910385989	-5.512755154	-7.557612586	-1.11409856	-4.271059757	2.27928495	NA	21.40360655	15.87364668	9.467755478	9.562462019	4.285182269	11.52749581	3.908158944	11.62371175	6.972233156	7.630177035	1.852326794	10.1896072
59	-0.074968948	0.006182619	-0.004169278	0.012691973	0.002230281	-17.87567393	1.525788409	0.739544106	0.399462539	-0.358925635	1.929869767	0.010505022	18.79370406	11.70535426	9.691086483	9.491951923	3.512717615	5.152830272	3.370347544	10.10744051	6.910809033	9.017131678	2.207022315	13.63933603
590	0.031086282	0.004519059	-0.008962557	0.000676321	0.002226962	11.24129712	-6.893775982	0.382173867	2.002210222	0.368423984	2.916365115	0.01106797	26.71489613	11.85124238	10.56689555	3.096252439	4.891907733	10.83615978	4.407581955	10.93432321	7.741168017	4.599785964	1.727480005	12.81992144
594	0.092004587	-0.03467576	0.012469285	0.015134885	0.003081547	26.06332084	6.6932933	6.52191033	4.0166563	1.594741417	4.011779551	0.012642066	30.79957407	10.54273867	9.707920982	6.228771625	5.680055331	7.269599156	5.392833726	7.746678994	7.13171256	5.177206793	1.398478156	6.554800232
595	-0.016264597	0.015846977	-0.016250799	-0.001205186	-0.006132817	-1.475405505	1.613492134	3.054977118	2.46328895	1.389030128	2.58109865	0.011151335	22.29025518	10.99947641	10.12247706	10.40370602	4.183630426	8.891987991	3.887286083	9.830454084	7.317703558	8.861495371	1.925910231	14.58860445
599	0.012419286	-0.028060381	0.014139097	0.007033445	0.004242275	2.700649995	1.438970043	6.066435734	1.187137296	4.255490092	3.252296718	0.010506138	31.29950986	14.41201545	11.11441782	11.22126781	5.230137818	9.285020326	4.906080864	10.24894447	7.957743811	9.038006746	1.652339825	13.03117773
60	-0.04830265	-0.003999293	0.005181206	0.00735685	0.004796004	-11.40044857	-5.500476187	2.687735904	-3.771772968	5.187602752	2.539972855	NA	24.06064912	20.21331871	10.5995808	10.15171305	4.287713434	11.12118805	3.954837607	11.31518315	7.57146891	9.395242053	1.985639505	6.344321178
601	0.034202288	-0.030997675	0.012407716	0.008220292	0.001146826	6.745362352	-4.790244967	5.520855683	-2.990128512	1.440836729	2.085747468	0.009161143	19.82697244	14.52153681	8.896047948	7.214229168	3.959772917	9.233364059	3.855772118	12.38727727	6.344522787	7.163128491	1.634652117	14.00283697
602	-0.073370414	0.015425417	-0.009286302	0.006038432	0.005229937	-21.98560797	3.876405086	-0.936074017	-3.999026626	5.534916008	1.774737142	0.010119755	17.72105254	12.01118101	10.50236135	9.304415697	3.631847656	9.190504446	3.241578578	8.738942163	7.330609113	7.388931431	2.24906711	8.991896172
609	-0.115423464	-0.002588299	-0.007636757	0.005931882	-0.002996322	-29.3553134	12.07060082	3.091834214	1.605905446	-0.50139157	2.607619726	0.012165633	20.99926201	15.20038944	11.43807509	10.37734904	3.840604385	5.805960449	3.346834089	9.528058794	7.78964752	9.511351015	2.348768126	12.14560363
61	-0.051358368	0.03371548	-0.007468514	0.002484276	0.00410914	-14.3501584	-5.42340435	-7.334288464	-0.429979358	1.463634743	2.12111339	0.010600354	19.60052497	14.38251093	9.863127512	10.3075928	3.792554716	8.686422	3.391682155	9.807399501	7.221833983	9.093004842	2.286815555	13.68455909
611	-0.050149427	-0.026497607	0.00502254	-0.002899421	-0.004514301	-12.39138828	4.714603372	5.367849535	0.283755526	2.090458828	2.50928495	0.0116194	21.59423988	7.512466382	10.19299992	7.770896194	4.364071158	7.223724639	3.935558944	6.269390312	7.005899823	4.628213881	1.839542108	7.045630327
612	0.09193721	-0.016866536	-0.004559566	0.017460119	0.007998156	25.38799459	6.506402961	3.507535815	7.3554852	5.04845222	4.050869767	0.01105435	37.12850406	10.80138702	11.10568648	5.980426935	5.905417615	6.25457698	5.732847544	10.31520359	8.227009033	5.233902496	1.48548146	11.78334962
614	-0.038332551	-0.042189889	0.004387512	-0.003172401	-0.005216387	-9.552595534	5.289406574	7.116689821	4.301091686	-2.100272148	3.19509865	0.012427718	24.70555518	15.6082514	10.74767706	10.63169864	4.635930426	9.173427244	4.300386083	10.40095584	7.262403558	10.23651408	1.730236441	12.36475491
615	0.137259112	-0.021091682	-0.005232223	-0.008855257	-0.000117586	31.83497834	16.53491239	-2.588896996	-3.688510883	3.021800494	3.585390236	0.011810925	29.51653677	14.17795282	9.468604582	7.180179255	5.624820694	9.288019102	5.271748976	8.229036384	6.981285789	6.370781683	1.327693684	5.382777821
616	0.010306769	0.007238918	-0.002953308	0.006180219	-0.007560086	3.736339314	-3.593392614	0.477510765	0.953046501	0.771308366	3.06409865	0.013584603	21.46705518	10.84799034	9.490177059	7.422381466	4.217230426	9.374659201	3.895386083	9.102337665	7.027903558	6.537069614	1.843462668	10.7967143
62	0.023953299	-0.068149898	0.015784115	0.00825964	-0.012337874	6.274067396	5.490938616	9.507682272	-1.404636869	-6.123538214	1.529954353	0.008970663	15.87673783	20.97400673	7.649118365	10.13599804	3.768089323	10.10789112	3.580420245	12.21753695	5.419706759	11.25680866	1.467240196	8.435856062
621	0.128215076	-0.017614026	-9.48E-05	-0.003051689	0.005639015	28.33748252	2.944780967	-0.331567767	-5.701219869	0.674501359	4.353648159	0.011394631	38.5443245	13.67291399	11.25441173	10.04875642	6.099001278	0.403246217	6.000263419	7.951766533	8.53705581	8.124286017	1.415395876	10.09584218
624	0.1252663	0.062930423	-0.014126417	0.010841122	-0.005495481	37.69978853	1.470643803	-5.706164496	6.631801258	3.913361162	3.257085649	0.01187563	27.0226012	9.853101709	9.057759467	7.960105847	5.006128904	7.158133733	4.750283307	6.715604583	7.12800657	4.463184802	1.567624851	6.259979087
627	-0.015116504	-0.00888728	-0.004261977	-0.00129344	0.010600363	-4.556373289	-4.942992053	-0.530435626	-4.332377238	-0.196674505	3.780619726	0.010778235	34.20886201	9.38909124	12.39947509	7.417395162	5.141604385	6.627172648	4.752434089	7.366517967	9.07094752	6.700106181	1.921829735	9.596217548
628	-0.049940807	-0.012487799	0.002069859	0.011277837	-0.004259814	-13.32350156	3.298648323	9.952001175	-2.105367021	5.899189003	3.473779551	0.010754858	31.80447407	9.716432113	12.52832098	6.951548134	5.077155331	8.541488496	4.639633726	9.246822205	8.62501256	5.422638024	1.932519051	10.48361216
629	-0.017723452	-0.008873085	0.005952966	-0.005394863	0.004659486	-6.487857812	-2.04736846	-2.546555711	-0.572138226	0.636751447	1.935521062	0.011481783	17.43837687	11.16249542	9.246126762	11.34118334	3.998417219	12.60814504	3.482214192	10.53117623	6.584413543	7.29616387	1.849107923	13.24803566
63	0.019539182	-0.014564685	-0.008520284	0.019528447	0.004404742	6.280329799	-8.440486287	9.086250941	-1.313417173	2.301169638	2.233747468	0.009864125	20.21807244	13.75037608	9.285847948	6.784923204	3.959972917	8.393927246	3.779672118	8.065619978	6.602122787	8.117087511	1.729797599	10.27252655
631	-0.096319038	0.00593603	-0.005271723	-0.014570808	-0.007914939	-23.42177941	10.75569252	-2.538212836	4.38104499	-1.093213787	2.597869767	NA	22.42827906	14.37562111	10.75893648	6.552078435	4.288017615	8.623444073	3.842747544	8.38155913	7.274859033	8.41751153	2.001756239	8.084540818
634	0.023750581	-0.033696659	-0.003201938	0.002928388	0.001694121	8.593564275	-1.067620549	7.02870491	-3.560760788	-1.48302789	3.004120895	0.01128157	26.81724025	14.76381137	10.27970258	8.518156045	5.094320277	11.85427021	4.658584407	12.55112544	7.291031145	5.626274844	1.584603176	12.05299305
637	0.035462776	0.020521654	-0.00914532	0.00818256	0.008279743	10.45366932	-5.550554769	-0.475722919	7.124860469	3.022710153	3.602390236	0.01248178	27.85333677	14.16378456	10.76690458	7.306065341	4.728920694	10.93967349	4.341848976	9.602828987	8.002085789	5.854088361	1.793881538	7.924637404
64	0.058169384	-0.026420204	0.008864089	0.003143311	-0.004830676	15.4302731	1.510392124	2.048338039	3.746730692	2.26905195	3.946972855	0.015022124	25.80179357	13.34843624	9.526214133	5.571427339	4.951680101	6.187489102	4.626315385	7.850863169	6.967002244	6.835839624	1.539135586	5.620332452
641	0.006917323	0.003925753	-0.017164249	-0.006622085	0.005457188	2.743546108	-3.099668221	-3.914816179	-3.210612049	-0.586240476	4.399390236	0.013751005	30.54683677	14.31414129	11.55960458	9.777463263	4.958920694	11.94056053	4.526348976	11.64086228	8.395885789	8.744764147	1.819379181	14.90518758
642	-0.060482302	-0.003650651	0.005543895	0.006088368	-0.002387263	-18.83060457	-0.786243029	2.209936068	-6.226709469	6.81434048	4.071869767	0.012388935	33.53780406	10.83647332	12.94058648	6.51589863	4.953617615	3.419920457	4.662747544	7.236372683	9.157209033	7.062845288	2.054315031	8.094856956
643	-0.023746953	-0.027671195	0.005924686	-0.008532548	-0.00694656	-8.511627912	3.792641504	4.240695442	-3.815948008	-4.214348757	1.770296718	0.01051852	17.67580986	11.91938053	9.190017817	12.5314356	3.974337818	10.35829911	3.634780864	10.36359591	6.255943811	9.527212485	1.760678973	16.22709973
65	-0.104740743	0.011302042	-0.008400357	-0.00016989	-0.004683729	-24.38291104	5.521949542	-3.521612511	-3.487415689	-4.856054295	2.625619726	0.012787686	20.17626201	13.63437935	11.01687509	11.60564593	3.947504385	12.59039145	3.235834089	9.488134323	7.75224752	11.25922759	2.42551012	15.91242868
652	-0.008445446	-0.023697542	0.00396256	0.005178956	-0.001581956	-1.473840051	-1.719017575	6.359657867	0.061500232	1.681491215	2.735326096	0.009491648	28.1304978	15.93729431	11.19014495	9.691660335	5.041834877	12.50391468	4.560520059	9.957474712	7.824916395	8.958235684	1.731233807	11.12357398
654	-0.091932839	-0.020252596	-0.02091951	-0.01278634	-0.001039986	-22.38432035	3.31240231	-0.127035957	-3.492255759	-5.639635791	2.260627672	NA	22.08045763	16.49822916	11.73067084	3.483848508	4.113666069	10.10815756	3.571220238	10.84054943	7.849493027	6.534818015	2.07140147	8.929917286
658	0.054365579	0.003260427	-0.014789732	0.006094935	0.003227233	21.69304955	-3.123071648	-0.391657544	4.969906988	-4.428802786	4.879779551	0.013855602	33.97197407	14.09960959	11.02552098	9.868084467	5.659355331	9.399062175	5.216733726	8.18563868	8.11221256	8.287161964	1.623389295	7.601894412
660	-0.082589075	0.001855038	0.008255045	-0.001098055	0.000874974	-25.35035985	6.965371176	-1.953379388	-4.735627529	1.852159905	1.135007002	0.011218106	13.72701725	12.24898005	10.11832741	9.56017525	3.253274605	10.23462893	2.704343629	10.05576004	6.85455688	8.687089757	2.239698778	13.99012654
661	0.180392462	-0.04131391	0.018906949	0.011404244	0.016959102	32.25263545	21.76832846	2.400084498	-7.210273037	5.896328194	4.225390236	0.012021796	34.08753677	14.88631739	9.425104582	8.05718037	6.088220694	9.630175526	5.799748976	8.083539252	7.267285789	8.065583642	1.263356853	6.736677604
662	0.082629779	0.009752902	-0.002845248	0.010244572	-0.005640002	25.07611608	-0.651724252	-3.258282751	5.484374386	-1.221357098	2.258954353	0.008855425	24.23843783	13.37402102	9.162118365	12.11843229	4.904889323	10.56176847	4.400820245	8.621723505	6.983606759	6.424346925	1.555390203	7.51175034
664	-0.065611808	0.016641489	-0.000464676	-0.002313848	-0.001542413	-17.5012873	2.439404477	-4.254742574	1.715769635	0.211685809	1.66369784	0.011065778	14.92125777	8.868267691	9.301571526	6.178628922	3.368980431	9.124098186	2.996319873	9.081368713	6.394426032	6.61981695	2.231767794	12.92892955
668	-0.028361013	-0.003282526	0.007865686	0.005537088	-0.004827925	-7.419126974	-7.22636718	1.551858993	-4.596340822	3.445563571	2.082648159	0.010555061	18.0920245	17.69143661	8.696211726	11.69921319	3.392301278	3.687614791	3.367863419	10.92321302	6.17835581	9.68809207	1.928539191	10.41600927
67	-0.063724205	0.011933848	-0.000779009	0.004179851	0.003156539	-19.54155992	-1.573042993	-2.952650078	-2.15859608	2.911429276	1.755446823	0.008901645	18.05337058	11.92085795	9.880330477	9.674940192	3.596392365	12.78617395	3.139087757	10.02970294	7.081744651	9.749750165	2.254354604	15.9436345
672	0.047792687	-0.020619231	-0.008557157	0.008708146	0.00646635	15.81780163	-3.495241516	6.217991575	-2.984387046	-2.421385174	4.522069266	0.011076217	40.82473168	9.947723024	12.74904912	8.023158021	6.032787068	11.50692107	5.786293392	10.08491497	9.129241047	6.75954119	1.572064963	14.74503279
673	0.083821786	-0.041996029	-0.00598049	-0.004054903	-0.000556755	21.76043762	5.968155769	3.227946893	-5.119298713	-1.995503635	3.195141132	0.011167807	28.36734875	10.00883813	9.664695557	10.10149531	5.292480527	6.698468658	5.148681003	6.977373128	7.081161397	8.059870577	1.383858931	11.39552624
674	-0.029240847	-0.026219663	0.011060121	-0.000472041	-0.004982929	-8.401012253	7.169583862	5.063746463	3.999727015	2.451611904	2.862141132	0.010433659	26.82964875	16.30720403	10.95469556	6.922579636	4.735580527	12.22615914	4.513781003	12.14147781	7.591361397	7.344405312	1.74561097	11.02210196
675	0.11103484	0.017128328	-0.006337633	-0.007358674	-0.002136737	29.69411061	9.553945265	-6.176556836	2.759326174	0.221234881	3.155972855	0.008822472	33.19509357	11.9550164	10.33241413	6.822008771	5.649280101	6.922373734	5.362415385	6.70611647	7.824802244	5.91713228	1.481878813	3.983824066
677	0.03973609	0.032432508	-0.020126838	-0.005396631	0.006623445	13.25497487	-11.37986132	-7.900931059	1.223561208	-2.316550882	3.484864393	0.009959332	34.4882338	7.664204053	11.90361875	8.672711161	5.318675839	4.597981214	4.969024537	3.666946359	8.72860381	5.707748932	1.809114507	6.947005317
678	0.141516374	-0.026699558	-0.004249098	-0.007397662	0.008941043	34.5305726	11.15469141	-1.665988416	-6.657869916	3.31117513	3.587141132	0.010958831	32.37284875	8.847105632	9.858395557	10.74338488	5.734280527	7.654066509	5.655781003	7.720660262	7.454061397	9.728148283	1.323432729	16.83378422
679	0.142019499	0.013243751	0.001736175	-0.010609701	0.007691526	34.91227804	7.550405923	-7.30431417	-1.160528471	3.058645604	5.480365115	0.013429275	42.72019613	16.7935354	11.89469555	8.028728476	6.563007733	10.81492183	6.131781955	10.58323328	9.204668017	6.804079608	1.461299177	10.85179579
68	0.012451327	0.006940131	-0.008228574	0.010984168	0.000563946	5.84664769	-14.77831278	3.380647609	-1.239011661	3.140173916	1.795085649	0.010637991	16.6329012	10.24522291	8.167959467	7.974685247	3.766128904	7.718805391	3.503583307	7.066239133	5.93630657	4.720015258	1.804464177	7.296877407
682	0.025861567	-0.017584911	6.33E-05	0.011308865	0.007192371	10.94793691	-3.451608059	3.484570258	-0.65511618	-1.087639399	2.882141132	0.011041941	25.81074875	13.24064587	9.642095557	7.436928821	4.981880527	10.67379213	4.552481003	7.07840393	7.211361397	8.771321035	1.620498068	9.030895462
685	0.049898073	0.004625575	0.00476222	0.010415027	0.009946434	15.98709429	1.772180234	1.268245645	0.221692812	2.028087871	2.929737142	0.011278592	25.31705254	13.71831705	9.697561351	7.194930129	4.808147656	11.33349698	4.419078578	11.6673422	7.334609113	5.743031863	1.711998437	10.98195182
686	-0.035404768	-0.029323317	-0.002169932	-0.011431421	0.004648007	-8.44125649	4.656896175	1.44068641	-1.766651303	-2.930361468	3.222141132	NA	27.32601542	14.31633462	11.07121778	7.668517671	4.767013861	9.537341743	4.506236559	9.810860116	7.777472508	9.412972477	1.790158505	12.08346152
687	0.087690062	-0.002624506	0.019897456	0.005817994	0.000850541	25.19703932	4.726443906	-3.784505328	0.363619417	-2.311404165	3.394779551	0.01268996	25.93797407	13.58627732	9.007920982	8.473321088	5.190555331	8.166898189	4.762633726	9.768492961	6.86721256	7.349368506	1.524800696	8.800118184
688	-0.030302933	0.031442924	-0.004694197	0.006200851	-0.006719191	-9.272705051	-2.708324372	-4.737727456	1.74223382	0.090501909	1.972007002	0.012128433	19.17981725	9.495686366	10.87662741	7.94856763	3.866874605	8.660548857	3.311443629	8.171054615	7.48315688	5.307807436	2.055447594	9.341437033
689	0.045299828	-0.015830517	-0.013225702	-0.003751171	0.006157319	13.56511731	0.942648222	-1.611717903	-0.283866439	-1.408524678	2.683296718	NA	26.99580986	14.16347068	9.965995594	10.81312211	4.990515596	10.21046219	4.68223642	11.16174632	7.239821588	10.57849413	1.583212083	14.80325756
69	0.00745254	0.030812145	0.045521977	0.007107435	-0.001009359	-0.337774199	-4.837584962	5.083887434	2.353994729	4.619468043	2.433737142	0.012389839	18.70565254	10.39017834	9.652361351	8.348914635	4.179047656	7.490892021	3.641178578	5.988692351	6.832109113	6.885681299	1.897004162	5.488148782
690	-0.108558701	0.016500995	-0.003479865	-0.009478446	0.001742146	-27.41637143	9.790766345	-9.248969974	6.875012925	-1.030162862	2.981085649	0.011609455	25.2956012	10.95582584	12.75665947	7.590813278	4.251528904	8.967928221	3.711983307	7.296382739	8.65970657	7.718663103	2.463310723	11.18187032
693	-0.121349747	-0.032229613	0.011799356	-0.02092816	0.000337211	-34.82225578	17.5974217	-1.953306383	6.46317986	-0.23818342	0.956390236	0.011629004	8.164936766	14.12339216	8.057704582	9.716914037	2.769820694	10.64603996	2.292948976	8.6856182	5.352585789	7.815018415	2.139449603	9.318690842
695	-0.016245925	-0.055885014	-0.003601175	-0.001384303	-0.001405882	-4.399045913	7.631761693	8.68437748	0.329488353	-2.072655721	3.17809865	0.011971363	25.58365518	10.95951683	10.39487706	9.013596616	4.932130426	6.393980353	4.555886083	8.523021405	7.104203558	7.951183118	1.600951889	11.38901723
698	-0.032281298	-0.014039193	-0.005424714	0.006721644	-0.005203065	-7.431645644	-5.108170795	6.095171469	-3.486287463	2.215581818	4.596619726	0.013290673	34.05556201	10.52031322	12.66987509	7.251204167	5.335504385	6.186370307	4.829734089	5.915976562	8.87964752	8.595981938	1.847012125	9.607782514
70	-0.045063946	0.004081583	0.00467515	0.007894746	0.00025734	-12.7616924	0.909252066	5.831588378	0.781907519	2.024580739	2.567365115	NA	22.91341836	10.06011803	10.63528444	3.893730824	4.292152178	14.83960578	3.756193066	7.199644907	7.620656906	5.990162615	2.01317745	10.92524451
700	-0.026026985	0.010526351	-0.010525187	0.004692019	-0.00243155	-5.297376024	-7.610775017	0.519330385	-3.100856023	0.870401334	2.98169784	0.01715854	17.12265777	12.1690563	9.067171526	6.930288334	3.665580431	10.50819368	3.338019873	10.95285067	6.550326032	5.515438917	2.050557393	13.01628028
702	-0.043508339	-0.004308483	-0.003195714	-0.005876143	-0.008420448	-8.378758918	-2.340876965	-1.638724558	0.864447181	-6.561506542	2.446954353	NA	22.12597116	11.0094079	10.61982948	8.558266143	4.399389323	8.955792138	3.862731356	4.35367896	7.21651787	8.536574918	1.835671049	7.850737463
703	-0.020507667	0.017283936	-0.007799003	0.002379726	0.004214791	-4.643656066	-4.075226681	-4.509924196	0.392707367	-1.380724222	2.98428495	0.011773122	25.19503988	13.56023101	10.70619992	5.742893436	4.499971158	11.93308903	4.064958944	13.70859124	7.852999823	7.426862436	2.009305363	16.02422964
704	-0.032871	0.015339916	-0.003407221	0.000321273	-0.000716317	-8.283082168	-10.41706074	-4.3928256	-2.565757067	1.68561522	3.105296718	0.012356862	25.22440986	13.57190564	10.99491782	8.201730139	4.401237818	7.449730643	4.030380864	8.082321343	7.866243811	7.9865203	1.964229636	9.518458969
705	0.057743291	-0.034661728	0.008415001	-0.001493497	-0.000697955	14.82507901	-4.537794776	5.688215825	-1.41982727	-2.95563554	2.712441796	NA	23.17527002	13.86678881	9.098230035	5.441672376	4.69997451	11.8839367	4.374163869	10.51257866	6.587775146	4.234143916	1.472027419	10.06089653
706	-0.047745845	0.014809356	-0.000715078	0.006503231	-0.003849142	-12.81232856	-2.064043444	-1.03365773	0.511878657	2.119811618	1.79728495	0.010810671	17.04053988	7.482819992	9.500399923	9.803701153	3.781371158	4.9942301	3.318158944	6.2741277	6.719999823	7.29507043	2.08084667	10.69777796
708	-0.065699884	0.013052224	-0.008879609	-0.005759829	-0.001842342	-16.93699542	2.161986327	-8.232555371	0.174741167	-1.789837465	2.070972855	0.01012353	18.80429357	11.594989	10.01751413	17.33275267	3.687780101	7.45070679	3.337315385	10.14429544	7.003302244	14.00654745	2.229752183	20.66378691
71	-0.017906972	0.004146754	0.000689264	0.022748024	-0.005059327	-2.808957627	-0.612732358	7.131550184	4.394768375	4.345519355	2.508398245	0.011359046	21.51485648	12.73852251	10.07507429	8.571466239	4.117505429	8.495210191	3.833202978	8.197077551	7.150164795	7.371689879	1.920031358	9.434901683
710	-0.006119326	0.006919825	0.000381452	-0.005505861	5.96E-05	4.332719868	-4.372766286	-2.612847045	0.263937988	-4.449704367	2.96269784	0.011801395	24.77135777	11.06300191	10.46307153	10.00082489	4.699380431	9.589175347	4.217519873	8.932324781	7.454326032	6.775611619	1.826490871	11.5720825
712	-0.064256458	-0.013647919	0.019435639	0.004952697	-0.001603292	-11.97698232	3.20375017	4.769213286	2.662622579	-4.532030328	1.895939293	0.010078235	17.11030332	11.81216063	9.251142589	11.49038296	4.058895407	20.90978505	3.168755269	9.919020839	6.543482544	4.954330961	2.04179389	11.14497029
713	-0.043723828	0.029021157	-0.007366437	0.012651193	-0.001738364	-7.77012303	-2.014312292	-1.017129449	2.386253829	0.230797096	1.850779551	0.011592213	15.71747407	7.271006091	9.135320982	13.79952264	3.693355331	6.591831686	3.221433726	4.542523382	6.51871256	10.49341799	2.106394974	14.14325179
714	-0.047518785	0.017537582	-0.006425935	-0.004673965	0.004820433	-12.59568002	-9.982231283	-4.559174694	-7.026740079	0.681775075	2.380441796	0.009805514	21.16882558	12.62581477	9.991207812	4.632072953	4.061118954	13.65945523	3.543208314	10.33648055	7.283530701	3.850589172	2.118266903	9.686928581
715	-0.044902693	0.038315204	0.019396487	0.007816044	0.000334743	-16.57040022	-7.681867894	-4.41436497	-2.026967735	4.452949527	1.962939293	0.010254666	17.56100332	25.63244489	9.692442589	15.22339784	3.441595407	15.04243938	3.027855269	15.51266279	6.970382544	11.81334677	2.30074812	10.61338628
716	0.03480677	-0.000300815	-0.002043962	0.010958684	-0.004451698	11.29681907	-4.039820516	2.612247206	1.366452122	1.68684656	3.399120895	0.01234369	27.32374025	12.16554521	10.61960258	9.265005577	5.011620277	7.99316868	4.582684407	9.616059287	7.555831145	7.833453508	1.656188398	12.39784808
717	0.021867208	-0.01053979	-0.008885619	0.008648619	-0.007118227	7.364584509	6.623920856	6.526676286	0.532186898	-0.481639118	2.527365115	0.010831183	23.41719613	15.82921457	9.853795553	7.746071781	4.618107733	11.80381606	4.186381955	14.87376383	7.031668017	5.555538766	1.653215545	16.77787249
719	-0.062371081	-0.008589922	0.023857238	-0.002456083	0.007810454	-19.80159321	3.59832327	1.118856045	-1.111328038	-1.500044352	3.009390236	0.013477415	21.22353677	13.67258773	11.24190458	7.064329069	4.036720694	12.88755385	3.552048976	12.71362034	7.624385789	5.069517778	2.066281896	15.37380012
72	-0.05131095	0.019624674	0.005433708	0.00558103	0.004621901	-13.49837924	-4.026233446	-2.167718801	-3.162524316	1.540226861	2.07928495	0.011351724	18.49463988	13.18019679	9.743699923	8.277421887	3.813871158	7.781463653	3.333558944	10.584849	7.186199823	7.205260984	2.21320727	12.07926617
720	-0.126622986	-0.013134474	-0.003123975	-0.00311339	-0.008511639	-31.60770102	13.62051334	2.640638902	3.864089817	-1.690870492	1.576390236	0.011482095	13.54913677	8.762165352	10.28180458	7.592165545	3.225620694	9.91261943	2.735448976	9.769460411	6.682885789	6.142206227	2.275048245	13.50898058
722	-0.01167242	-0.044404123	0.004643482	0.000639512	-0.005613662	-3.709078311	4.435355562	10.30618761	0.369525637	-3.414801733	3.959619726	0.01281481	30.37656201	13.09342731	11.61597509	10.15944436	5.217104385	8.330680838	4.815734089	9.433758444	7.91964752	7.310748228	1.658210758	10.59569455
723	-0.052123943	0.042559701	-0.012129238	0.000944602	-0.009124669	-16.30805759	0.978654732	-1.46184907	-0.945842659	2.389347481	1.096737142	0.010490317	10.65675254	11.74995353	8.408661351	11.28648627	3.093347656	8.792960994	2.678778578	8.295451149	5.918909113	7.666634309	2.200839103	10.08470438
724	0.080947446	0.001402806	-0.003097207	-0.001267919	-0.001323361	24.23194939	-1.169100381	-3.321654346	2.734882583	-1.576330232	3.939441796	0.011206957	33.90992558	9.090972001	11.35530781	9.666979637	5.872018954	10.92263904	5.324008314	8.330118694	8.387330701	7.606418473	1.563623725	15.98040989
725	0.025503032	0.018964515	-0.024459703	-0.010671091	0.003131769	11.46820997	-4.358868056	-8.836070999	1.375544899	-5.541596753	3.569521062	0.011028904	33.06607687	8.533673297	12.01742676	11.16189635	5.270117219	8.001730611	4.790014192	7.910147449	8.632313543	9.615421658	1.781970963	15.76120725
727	0.029029825	-0.034801946	-0.000186801	0.00107564	0.004342969	6.35359027	0.285090408	5.20345226	-2.447723505	-0.762094771	1.970007002	0.011588241	20.31021725	8.897678094	9.687327406	8.239745362	4.378974605	6.962004725	3.921943629	5.688266827	6.74245688	7.726669917	1.619596612	9.341687801
728	0.129824005	0.004882953	-0.008441646	-0.009998702	0.006491573	31.86433526	12.66121048	-7.565781962	-2.02182771	1.319809032	3.854468694	0.012936068	29.85013206	12.32401901	9.760185692	12.71285086	5.401892329	7.861881967	5.002450797	7.787321129	7.50446412	7.994586528	1.481579566	8.951921062
729	0.124531978	-0.030892679	0.014010742	0.007767459	0.003285216	25.25843802	11.07424081	3.40314505	-4.683109606	3.226294669	3.023619726	0.011162726	26.42806201	15.2736464	9.103575095	9.358894204	5.085904385	11.30407919	4.894534089	12.31080167	6.76204752	7.347003445	1.399904991	13.72982404
73	-0.003033271	-0.008721543	-0.028258947	-0.002250865	0.00308117	5.829329739	-2.787618189	0.321675537	-3.672247846	-6.247618171	2.295390236	0.010753193	21.21003677	9.141375762	10.02130458	9.340368607	4.322320694	10.42734511	3.882848976	9.0784564	7.006885789	5.764684437	1.758140943	12.74475917
731	0.067161824	-0.038490608	-0.000824883	0.005486126	-0.003173042	16.07778997	0.194593546	4.305463584	-3.20679911	-2.38263381	3.205939293	0.012303095	25.80800332	14.922046	9.734942589	14.7777234	5.163495407	16.78021396	4.634955269	11.62304295	7.087782544	8.549122982	1.494133809	16.0580816
732	-0.047124873	-0.00966104	-0.007182186	0.00328618	0.00555955	-12.02564608	2.251250001	3.357967039	-2.432220254	1.580754961	2.649627672	0.010851318	24.77810763	15.79615308	11.51009584	10.16550509	4.398416069	13.6536054	3.820120238	13.39765628	8.189268027	9.301450269	2.05597756	17.43285518
733	0.117106447	0.015151493	0.001737463	-0.015883654	-5.11E-05	31.21980084	4.92606685	-9.835478293	4.881971752	-1.081448326	2.32609865	0.011203862	19.91305518	8.133478521	8.020577059	6.273517275	4.387530426	5.709148834	4.138786083	6.135589602	6.148403558	5.430610072	1.527021701	7.343923173
737	0.017110983	-0.019467199	0.017798036	0.020229387	-0.003691903	4.518792888	-0.753013228	10.28089312	2.783899645	1.900834277	2.230069266	0.01026915	21.60043168	7.11256227	9.297649122	8.178671685	4.379387068	14.20502536	3.969093392	8.48250503	6.830941047	7.68972013	1.704072882	14.99198959
739	-0.004756292	0.012679123	0.011797883	-0.002211357	0.001233149	-3.940827842	-9.947798459	-1.195565593	-3.21269131	4.63318665	1.810441796	0.008830253	15.98752558	11.65724527	7.855907812	6.334605161	3.364718954	11.48137228	3.080708314	9.519094873	5.817030701	5.784207349	1.919131718	11.7832816
741	0.050644168	-0.03006173	0.002571775	0.01031315	0.002793446	15.87584259	-1.667920585	7.26443807	-1.080870919	-3.944480685	2.815120895	0.010573641	27.12174025	12.21043824	10.00220258	8.692277257	5.134020277	5.665351055	4.736784407	6.717052098	7.252831145	9.340350558	1.537283449	9.473152081
742	0.07932572	0.005784436	-0.00169741	0.011487918	0.00487933	22.92773019	-1.172447058	0.714710693	0.151125682	0.429348523	4.605069266	0.012860498	36.18493168	9.626453346	11.63014912	7.648863654	5.689687068	10.15871224	5.361793392	9.658684265	8.695341047	6.47357059	1.612997994	13.63271512
744	-0.026674357	0.016712655	0.008562837	0.000273451	0.005259488	-11.03482492	-4.319156544	-4.194551242	0.295343106	6.269514832	2.962256499	0.011647026	26.88747025	15.45878346	11.53186029	9.410743251	4.39474197	9.759720134	4.059500598	11.72191783	8.396386122	7.472963178	2.070370852	12.46791469
745	-0.025549383	0.005402488	-0.012530259	0.017208986	0.004814799	-5.467939878	-7.962016889	3.608387063	-1.074880208	3.635771379	2.295747468	0.009610056	21.38517244	13.99013617	10.46014795	9.514911585	3.753272917	6.725436118	3.647872118	10.21436408	7.294722787	8.150965265	2.017461385	13.12803108
746	-0.047401374	-0.015710515	-0.01836664	-0.009190193	-0.001760123	-11.39442314	-3.548138031	-1.672701211	-4.058190101	-2.457019906	2.632627672	0.010995778	24.23740763	11.61871126	11.35309584	7.146355339	4.440916069	8.186219428	3.941220238	8.053277881	7.781568027	6.715054947	1.886482683	9.649353575
749	-0.010627849	-0.003411022	0.014440353	0.002433575	7.87E-06	-1.94014771	-3.362376127	2.366673635	1.280138664	2.088942906	NA	NA	25.85202558	7.142330454	10.61130781	8.52058177	4.847918954	12.43002116	4.274208314	5.563483762	7.681130701	6.178584546	1.802967745	11.20874454
751	0.066469026	0.017297215	0.024254269	0.002320757	0.003428757	16.17938316	-0.968468582	-1.51100678	5.937963522	3.775953219	3.008972855	0.009762154	28.80769357	13.05785471	10.11421413	7.356335714	5.026280101	5.274052237	4.719615385	7.477211898	7.682602244	7.944135485	1.667310806	7.655777582
752	0.054163989	0.005306049	0.05207046	-0.007308484	0.012979939	6.949855753	-4.898541988	0.103043751	0.485873785	-0.252385477	2.196954353	0.010838648	19.68993783	11.97788927	9.144918365	8.63776489	4.222389323	9.514734191	3.701520245	9.591338968	6.653606759	5.802210779	1.772140202	10.64842874
753	0.082226979	-0.000577106	0.007992507	0.00770364	-0.002537943	25.44220412	-6.632092322	2.681622654	1.991812932	-3.158060564	3.836085649	NA	28.61957897	9.362114302	9.559137245	7.628412939	5.47628446	14.65513807	4.955161085	6.915517387	7.244639903	5.762093022	1.526373991	9.3119941
754	-0.014174255	0.019507376	-0.018372318	0.005921068	0.000383541	-0.90642445	-12.51695599	-1.614627284	-4.18065656	-1.92700538	2.290069266	0.010503898	21.74643168	13.48042302	10.18924912	8.454532471	4.030587068	12.94579967	3.711493392	11.42778758	7.330841047	9.050413976	1.972207268	14.7098685
755	-0.025481684	-0.003071207	-0.015806664	-0.002785338	0.000668606	-4.579947415	-3.182781438	-0.820327365	-2.995274737	-2.171688159	4.030141132	0.012815233	31.86124875	14.17880668	12.17029556	8.347037069	5.004780527	11.61013463	4.760681003	11.58367723	8.734261397	9.747705313	1.922207844	16.24919568
756	0.029030189	-0.018269164	0.018520125	0.0066792	0.000398387	7.078502235	-7.366775028	8.850474025	-1.174047265	2.39509485	2.707909373	0.010762885	24.75068581	14.08664552	9.921868556	8.631563079	4.648832581	8.024841014	4.350922391	8.406599233	7.160005284	8.684747005	1.663665343	10.38367001
759	0.072868651	0.00888436	-0.004979042	-0.004597162	0.012945257	23.05952988	0.072902045	-6.251794469	4.684654226	-1.080727676	3.577972855	0.010716705	31.69619357	11.00055869	10.58751413	7.197180965	5.279780101	5.891058185	5.026515385	6.921729646	7.978002244	7.738949416	1.622147001	8.611185264
76	-0.063606248	0.010518253	-0.007112214	-0.001473245	-0.009365766	-12.70138254	-0.638466483	1.660641105	-0.549413941	-4.669761589	2.115296718	0.011284447	19.30060986	15.96084342	9.834617817	12.30725825	4.178137818	13.57205491	3.514580864	9.025742911	6.987543811	9.197027192	2.000335984	9.647743439
761	0.099186927	-0.028280285	0.021028418	0.009213144	-0.003405991	20.10988292	5.043489339	6.557662987	-6.620336459	0.2444617	2.114939293	NA	20.60286999	14.15890671	8.614342589	7.968007922	4.316550962	10.63495088	4.155533047	12.63368976	6.181671433	4.260134705	1.440959056	11.661099
764	-0.087949557	0.036819953	-0.013106266	0.004260169	0.000956655	-26.50677051	-0.978760947	-13.20854357	-0.151216557	2.395257858	2.364869767	0.012084382	20.22010406	15.07902588	10.67408648	9.890741207	3.503717615	8.45124025	3.300147544	12.73464866	7.660209033	9.534653448	2.518598685	14.55610591
767	-0.001307284	-0.018655803	0.018615272	0.001887875	0.004568143	-4.519677591	-4.098859354	6.110393782	-3.372147154	-0.608948453	1.932954353	0.010291852	18.05143783	10.76328057	9.040218365	5.136552248	3.876789323	8.077856398	3.539120245	10.67691633	6.347006759	5.681033182	1.772432166	13.41424371
768	0.088740472	-0.021053243	0.010739745	0.002760298	0.009182795	24.89693059	-1.134982163	-1.139489836	-0.515357923	-1.945725928	2.470648159	0.010871117	21.5824245	14.81483527	8.408311726	11.53823338	4.111101278	4.57818456	4.142963419	9.876205742	6.32385581	9.002380593	1.539368031	12.49223472
769	-0.108873232	0.029145527	-0.003895316	-0.006441577	0.00507835	-31.56139124	2.648925818	-14.60968025	-3.876525439	-3.382211418	2.426296718	0.011499071	21.52100986	11.98525324	11.74021782	10.07095057	3.670337818	7.912516242	3.251380864	8.296757274	8.397643811	9.136104043	2.566686612	11.90427296
77	0.008067106	-0.011044557	0.00600966	0.001883116	0.008968681	0.427210813	-10.44172275	3.116070735	-4.996491247	1.101382796	3.282747468	0.010038711	31.18617244	18.83394398	12.14124795	7.770016093	4.955172917	7.895134413	4.739572118	11.14782424	8.414222787	8.409566991	1.765845919	8.548766927
771	-0.062595096	-0.025413783	0.011752355	-0.010513635	-0.004357655	-12.96824014	2.042574125	-0.920563207	1.908305348	-5.931213183	2.658648159	0.011644684	22.2906245	16.38607403	10.05631173	7.377779334	4.366501278	13.02291495	3.886963419	11.57286466	7.01545581	7.391016652	1.882955834	9.982996447
774	-0.061435969	-0.012221089	-0.002626816	-0.001395363	-0.004575695	-16.38537326	3.086136186	1.345807599	2.060171343	1.14941213	2.052455649	0.010818208	19.35485682	18.85593692	10.47861567	10.11863919	4.025768956	15.74357268	3.541781584	15.65605753	7.049899666	9.1167677	1.945433521	15.40689088
775	0.057201568	0.028713125	-0.016272067	0.004509382	-0.007767314	21.49433041	-2.605240702	-3.98325019	8.063041892	-2.678280671	3.198120895	NA	26.71524025	13.76812775	10.23151369	6.583449948	5.01405361	8.588428279	4.582584407	8.679143209	7.373453367	6.224493699	1.610293292	5.092881086
777	-0.018486032	-0.016639116	-0.00784138	0.004857394	-0.006709949	-2.101207166	-0.435038621	6.28944486	-2.314863738	-1.56691226	2.850779551	0.011635689	23.99727407	8.062639755	10.30392098	6.593026235	4.729555331	10.34342386	4.260433726	10.1096919	7.21261256	6.535904978	1.786337625	14.28095035
778	0.130584711	0.058910558	-0.011302916	-0.015546796	-0.004332004	36.97154892	3.237672113	-11.52206486	8.997672219	-0.427991582	4.334864393	0.01287368	33.4158338	11.14424091	10.18991875	6.851005846	5.529775839	7.684898279	5.233224537	6.572292016	7.99850381	6.068656095	1.576032872	7.086055185
779	0.029489126	-0.008641566	-0.002419826	0.010218259	-0.006633278	8.817303786	-5.754162825	7.879497764	0.519703964	3.15284319	1.21469784	0.008696142	13.96605777	13.08953724	7.440071526	9.59296448	3.609880431	9.571333408	3.356019873	9.967764264	5.290026032	4.935858736	1.649813176	9.853565427
78	0.281714548	0.073324105	0.050108263	-0.012848466	-0.026179498	48.0224878	19.96254523	-4.369892266	-9.998993531	4.953272811	5.01269784	NA	36.22190221	14.51568686	9.447215971	4.907003866	6.374291542	10.13663558	6.049430984	9.420670995	7.513559365	5.508199377	1.269469042	6.624389242
780	-0.028659343	0.013104989	0.022660423	0.018966816	0.002219511	-9.751301505	-5.20748825	6.02086202	-1.240461143	5.132664257	2.030954353	0.010030723	19.42933783	8.597735732	10.03711837	7.117161196	3.712589323	3.850267784	3.445120245	5.910981514	7.046006759	7.971031627	2.022189186	11.14941087
781	0.015696937	-0.020446707	-0.008921671	-0.002948633	0.000538502	6.776485018	-1.96612689	4.22918869	-0.859304789	-3.497168874	2.613994119	0.010959907	23.47089474	7.854461239	9.859825589	2.929954745	4.655133965	6.175451643	4.167898521	7.20954537	7.143561239	2.55262453	1.673035387	8.295340825
783	0.037174829	-0.003982228	0.00621625	0.006853576	0.00221717	15.46401155	-8.211384675	1.678375241	2.786217843	-2.723559364	1.71509865	0.010269024	15.99835518	6.956305344	7.737277059	7.298928354	3.967130426	7.676062642	3.527486083	7.273331148	5.885603558	3.229569187	1.71203293	8.607204641
785	0.085901944	-0.021750677	-0.004713187	0.002705218	-0.008719236	23.3425521	-0.035592784	1.815088646	0.005718542	-1.622063667	2.367069266	NA	23.10734279	10.04656842	9.125938011	4.462447287	4.78969818	8.541894337	4.481282281	9.247884514	6.503707714	5.052761669	1.42457521	12.28910506
789	0.041415857	-0.002893602	-0.010650083	0.007186297	0.002309629	16.7292392	-4.533749703	1.828620608	4.116760344	-1.68674747	1.81328495	0.011390772	16.15343988	8.363837313	7.840099923	4.383650131	3.993071158	7.6020019	3.665758944	7.554628701	5.766699823	4.700339674	1.652037357	8.72986933
79	0.0114247	-0.008559233	0.012287575	0.007006476	0.004393062	3.615024579	-2.813978892	5.742935156	0.781316359	5.082464932	3.359441796	NA	29.30749224	11.8924542	10.98511892	3.309049275	5.060418954	12.22809983	4.695941647	9.79429849	8.053330701	3.778555753	1.715392333	10.38811332
790	0.06700076	-0.01845736	0.008745035	0.005777671	0.004615693	17.88482327	1.979566061	4.212404456	1.138023266	2.553199616	4.798491395	NA	31.38908771	11.25597349	10.37759684	8.657068964	5.445014683	10.52475412	5.081294964	11.37026671	7.777451816	7.953088615	1.597280403	16.68775907
791	-0.050515558	0.010125516	-0.015984404	-0.00746762	0.005062504	-11.52857746	-2.333920223	-3.018775274	-8.135499914	-2.872560411	2.304737142	0.010487446	21.81755254	9.153929463	11.01146135	8.933111235	4.175447656	10.23169843	3.660078578	8.856471078	7.795609113	7.409413179	2.139495925	11.91000272
793	-0.124247813	0.05293186	-0.009014654	2.50E-05	0.001454512	-31.09093735	4.047817106	-17.89182215	3.05697737	-3.848404678	1.872954353	NA	16.40908227	19.10737795	10.83327392	9.03239202	3.230389323	15.83314039	2.666064689	17.4729468	7.562073425	9.978960762	2.915250317	20.17711782
794	-0.092998616	0.029658404	-0.016294151	-0.007577727	0.001156999	-27.65633163	-0.345091998	-11.88217275	-2.09533995	-0.185653487	2.244521062	NA	17.90382131	12.13450301	11.24742676	10.88036884	3.412839441	8.369817261	3.019269747	7.865710855	7.706702432	10.1682777	2.411454557	12.3599148
795	-0.041147218	-0.02373571	-0.006261092	0.006301988	-0.007374071	-7.409972892	-1.570420927	6.95528847	-0.233911334	-3.036514476	2.332939293	0.010781146	20.50470332	10.62077008	10.14684259	11.26004524	4.232695407	9.371463368	3.694155269	7.903208459	6.896582544	6.722195592	1.830449156	10.91729495
796	-0.034797627	-0.012219069	0.001673795	-0.00497593	0.000375861	-4.444025147	0.028813963	0.423493841	4.587749108	-2.137117199	2.456521062	0.011497713	21.91447687	9.115818438	10.62452676	10.63600742	4.350117219	9.754119143	3.862914192	10.34763232	7.294613543	6.915154383	1.856049125	15.05188395
798	-0.084298554	-0.002412404	-0.006439712	-0.008667092	-0.007425232	-21.73099804	6.709029832	-3.376384549	-1.027362035	-1.586248214	1.54528495	0.011723011	13.38623988	12.63467932	8.943699923	8.135760119	3.409671158	9.17956782	2.958458944	10.1909968	6.089599823	8.661407999	2.126454701	13.05208916
799	-0.099174538	0.0176609	-0.012497173	-0.001652313	-0.000123923	-25.57464431	2.386411169	-5.937422517	2.562533816	0.225675438	1.854521062	0.011529757	16.64877687	8.350867476	10.91762676	7.029344304	3.392917219	8.318828179	2.990414192	9.143478199	7.328713543	6.17300791	2.332848269	13.59701738
8	-0.064649505	-0.002202579	-0.003653064	-0.003513535	-0.004731445	-15.36233689	3.319637534	0.955157659	-0.059471494	-1.687418602	2.756994119	0.012337551	22.42609474	18.91771711	10.65412559	12.01921554	4.583933965	11.27760556	3.745098521	8.837789194	7.521461239	12.56310945	1.988171396	13.39879438
80	0.027090718	-0.034187828	-0.006980387	0.014104524	0.00090675	9.943039071	-0.62099446	10.97910898	4.573340549	-0.486178692	2.965627672	0.01327998	21.60900763	9.516945523	9.567195845	7.306718053	4.607016069	7.566288442	4.116620238	5.704555912	6.759368027	6.221908922	1.595683361	7.574210275
802	0.031777449	-0.019765639	-0.003742455	-0.001877792	-0.000576624	8.385406235	-7.249011797	2.269448672	-4.915202679	-0.052395631	2.326069266	0.009694911	23.70523168	16.50862145	9.668949122	7.833823021	4.595987068	10.25340775	4.271693392	9.924387033	6.964241047	7.508797319	1.602791841	7.246600349
803	-0.02141555	0.023663911	-0.003229724	0.012786887	-0.00192053	-5.030286685	-5.828336239	1.342657225	0.750169084	0.687447787	2.041864393	0.010337616	19.6309338	12.7555141	9.541118747	9.101551403	3.857475839	10.72327011	3.540724537	10.77556548	6.91790381	5.595859732	2.053107006	12.16813267
804	0.100720852	-0.01709644	0.01110442	0.001118889	-0.005075036	27.25637751	2.809532817	0.899565758	-0.14082316	-2.561185566	4.353441796	0.012655378	34.05942558	17.15249194	10.89010781	2.851186607	5.980918954	14.1074821	5.507708314	12.83895257	8.096530701	4.090944017	1.446622971	9.985231878
806	-0.045873787	0.023282424	-0.004843412	0.002513988	0.013157502	-17.94904274	-5.717169724	-6.241221848	-2.462220097	4.102436801	2.083069266	0.010358516	20.02483168	18.01455977	10.02114912	8.658360574	3.797687068	23.54950056	3.317293392	13.9300485	7.474341047	9.977388481	2.26918735	14.72155395
807	-0.015839436	0.035335781	-0.002931232	-0.001477178	-0.008367397	-4.460914759	-6.64335859	-2.517868419	-3.386985319	-0.14151435	1.907864393	0.010348819	18.3452338	8.859683917	8.944518747	9.087081945	4.062175839	11.9838078	3.474724537	5.536786044	6.57310381	5.961104952	1.975426145	8.167120159
808	0.009231897	0.006681263	0.000866372	-0.003636679	-0.000220653	7.254818663	-4.717142073	-0.320074174	-0.152674226	-3.6878058	1.772365115	0.01010464	16.87869613	12.55708091	8.318795553	8.135322404	3.521807733	6.067500697	3.249081955	7.704148805	6.108068017	6.429665102	1.834768167	9.629905068
809	-0.010558743	0.018692499	-0.023888883	0.00213675	-0.006109045	0.67891486	-8.882613568	-6.122379812	2.617980517	-3.033468034	2.870468694	0.01024375	28.53913206	14.04592429	11.94908569	8.244589657	4.766292329	7.86858315	4.324650797	9.096225867	8.27226412	7.056504477	1.875283518	8.770671085
81	-0.064578079	-0.02778732	-0.009801732	-0.005063978	0.00242882	-15.33327997	6.540088031	2.78972834	-1.213471093	-4.14600392	1.779627672	0.011759901	15.31090763	14.73321269	9.554895845	8.063612213	3.531416069	11.5125805	3.078320238	11.63944688	6.685068027	8.042936086	2.035259431	12.36529768
810	0.017029605	-0.013687635	0.014358282	0.009076308	0.005059568	2.633140094	-4.648128311	6.85450689	-0.062327528	4.612689482	3.415864393	0.009858692	34.1437338	13.0912809	11.81091875	10.51326676	5.407375839	8.218700554	5.053624537	7.039820988	8.49140381	10.37006848	1.736062734	12.71145021
811	-0.000883442	-0.006206263	0.000251361	-0.001368972	-0.004625289	-1.534222893	5.919334076	2.036879587	2.789995433	4.770986794	0.978256499	0.009977656	11.73697025	9.99843089	7.466560292	12.7612734	3.19404197	6.418043264	2.954100598	6.480287442	5.215786122	6.535654353	1.754741121	6.808773104
813	0.007022146	0.007242996	0.008140817	0.003313822	-0.015885073	5.673604519	-3.778545029	-0.386956633	3.282646759	-6.474412249	2.67709865	NA	22.16938852	14.51351991	9.789799282	5.032891591	4.592408204	7.267484538	4.154586083	10.12457647	6.765903558	6.497728443	1.669470886	7.906648163
814	0.06659255	0.024364845	-0.008111661	-0.008959426	-0.012422897	21.28980776	-1.343034275	-5.752716343	2.632614419	-1.704498042	3.75809865	0.011314862	32.28265518	9.205191786	10.43017706	5.48926685	5.465130426	9.58881184	5.019286083	7.898367145	8.072503558	4.010916903	1.643931997	7.679422876
816	-0.040250769	0.016896507	-0.005769411	-0.003425859	-0.002442101	-9.786010427	-4.577425858	-5.353412852	0.059065853	-1.081594066	1.39328495	0.010453943	13.98183988	9.006609689	8.524499923	5.728108002	3.587671158	7.744388569	3.081758944	8.785847554	6.068899823	4.724547088	2.03743953	10.04563845
817	0.028534732	0.037065394	-0.023874995	0.00992437	-0.007583302	15.78914161	-6.113844338	-2.639719478	4.734428616	-2.220275215	2.96028495	0.010394217	28.67763988	6.633361382	10.64819992	6.980804693	5.013571158	4.378959005	4.515858944	4.785260797	7.964399823	5.40920129	1.814671358	6.712172286
818	-0.002499945	0.004167844	0.003260523	-0.008721609	0.014111432	-4.644308863	-10.58813943	-4.551173241	-5.593308793	1.375551518	2.986120895	0.011409913	26.31054025	7.61182634	10.89860258	7.799088549	4.559320277	6.821837189	4.162784407	7.296436545	8.046531145	8.112864256	1.913922575	12.31361046
82	0.059216485	0.011470177	0.006939807	0.022033603	-0.006695703	19.94421927	1.715132831	1.027436501	3.301776383	2.597133796	2.383779551	0.010865427	21.72787407	9.126789535	8.829420982	9.521406189	4.644455331	10.96814469	4.286733726	11.82741058	6.53131256	6.865731551	1.632026639	17.84406289
820	-0.031812901	0.004585321	-0.014337769	-0.008594349	0.004645202	-6.881942344	-4.494622968	-6.261164929	-3.942534853	-2.80294047	3.753085649	0.011704928	31.5580012	11.45928265	12.28155947	11.3816982	4.999028904	10.16418574	4.589883307	10.80659305	8.73700657	10.98767584	2.010246308	18.071002
821	-0.074705486	0.00627156	0.047466883	-0.015053825	0.005970155	-22.43919304	9.007061638	0.383416354	6.394868413	-0.789284372	1.980954353	0.011777263	16.49073783	15.31004854	9.594618365	5.577344196	3.404089323	8.478913881	3.102120245	10.28916317	6.516806759	6.972503831	2.079031934	8.675560715
822	0.036857285	0.025954133	0.013931363	-0.004751665	0.004051072	5.754293106	-8.589872004	-5.037678904	3.951803064	1.201605474	2.57909865	NA	25.35918018	7.058707389	10.11920206	9.018007851	4.627255426	7.107533926	4.218836083	6.493567967	7.618278558	5.419784978	1.837908255	9.019143378
823	0.052669771	0.033375902	0.050941768	0.012701185	-0.005288741	9.060747967	-6.142660536	4.379900981	7.223287003	3.626195593	2.496468694	0.010575892	24.14413206	7.61753908	10.30858569	6.026803158	4.344292329	5.819505005	4.070350797	5.350870722	7.48886412	5.017365817	1.796977116	6.555794669
825	-0.02711704	-0.004626662	0.00747417	0.001500911	0.000874528	-10.1390929	-4.34888933	5.294298576	-0.313964452	3.765708645	2.05309865	0.009374863	21.30125518	8.914417952	10.22177706	7.13836318	4.177230426	7.642927498	3.871386083	6.375610319	7.017803558	6.03876425	1.844123357	7.583725098
827	-0.014245222	-0.010802797	0.035941579	-0.001449452	0.004497389	-8.523805734	4.995072425	2.833361276	1.024223319	-0.689545108	2.920989929	0.013983938	23.26671652	16.27164952	10.0773041	14.58860891	4.488249575	14.79825112	3.869457285	8.240269416	7.108468451	11.02463346	1.839018617	9.198270507
828	-0.0974524	0.011240075	-0.003074907	-0.006255496	0.003798237	-26.16311224	7.081559937	-9.532666817	0.401275532	-4.132204799	2.684141132	NA	24.15568209	14.81186903	11.69188445	8.782853346	4.034236083	10.61023994	3.740903226	9.516969916	8.23569473	11.56000045	2.367961931	14.36754932
829	-0.001388987	-0.012349684	-0.015400309	3.59E-05	-0.004053917	2.892034151	-0.533915918	2.179342085	-2.681116175	-6.026274621	2.938390236	0.011609136	24.70393677	13.95637321	10.72800458	10.60301738	4.672020694	12.60097984	4.202048976	10.99883386	7.427885789	7.865901977	1.733667208	14.00827621
83	-0.041498739	-0.004240339	-0.006878498	-0.003357034	-0.001062527	-11.58572294	-3.770743495	-1.645906168	-7.185005285	2.074891624	1.94328495	0.010697514	18.57543988	7.274908081	9.571899923	7.819331063	3.984371158	7.385905073	3.592258944	6.419133954	6.702899823	7.116019917	1.928488563	10.83136839
830	0.048883693	0.029034607	0.047920158	0.004884393	-0.005675657	12.46603753	-9.83421591	2.386229531	3.65443865	1.45733452	4.176120895	0.013207235	31.11074025	9.908350495	11.32430258	7.027925658	5.176120277	6.310858444	4.720584407	6.402184789	8.279231145	8.208158133	1.744861833	9.723536174
831	0.034533505	0.010978198	0.031104219	-0.001079917	-0.002029679	7.589257096	-3.760117308	7.998509135	2.230937117	1.347565451	2.342365115	0.009271978	24.54719613	8.550417355	10.09009555	7.121758969	4.596707733	5.457625011	4.199681955	5.654779536	7.387768017	5.804626916	1.713947638	9.806045144
833	-0.039154364	0.021287905	0.00681217	-0.031897718	-0.000872303	-7.510185084	-0.627082339	-8.664778727	-8.337914884	-9.10929759	2.098737142	NA	20.75419699	10.06477965	10.60082802	5.931134397	4.317069878	7.975586721	3.709723022	7.142082815	7.340564668	5.494779546	1.992695112	6.31431933
834	-0.035401149	-0.014538407	0.007803216	-0.00886821	-0.002846491	-9.076132359	-2.534854995	-0.880735029	3.861381694	-0.908912707	3.060954353	NA	25.13576283	13.65428475	10.86996837	10.08258424	4.742014323	6.762516145	4.191745245	9.13672657	7.601781759	5.561885799	1.789839605	7.438490537
835	0.075766706	-0.009230056	-0.000601744	0.002891907	-0.003155197	23.89015678	-1.138457121	-0.86407807	4.301055805	-1.92891302	2.966779551	0.012963518	22.11317407	8.681327937	8.708920982	6.810542314	4.809755331	10.17762986	4.455733726	10.00699983	6.35331256	3.618604409	1.521235401	11.08760052
836	-0.0457651	0.010991417	-0.002595597	-0.004870078	0.003828769	-13.08891753	-2.071838809	-5.117028592	-2.844053897	-0.555738544	2.31509865	0.011865266	18.59605518	12.12643538	9.911277059	11.99809395	3.711330426	6.211710028	3.409786083	7.030950972	7.014503558	11.06949007	2.083159199	12.47357404
838	-0.091039394	0.005712609	0.015924505	-0.016432148	-0.000253696	-23.71076469	9.762702641	-0.967304665	-1.239914589	-2.090538594	3.153869767	0.012918076	25.15740406	12.24512725	11.72428648	9.441546667	4.244217615	5.011968392	3.963147544	8.605959286	7.996309033	8.725836672	2.137202007	10.93629336
839	0.039018028	-0.003417579	-0.010914036	-0.011844205	-0.0005929	14.07856131	0.978116301	-6.365725281	0.753321893	-1.413578431	2.334521062	0.009918131	24.87787687	12.21986737	10.16422676	8.788015226	4.858217219	10.66802938	4.425514192	10.32575809	7.137313543	6.548028861	1.603453701	12.02226309
84	0.030295255	0.04203801	0.05255546	-0.011542634	-0.009358327	7.416518996	-2.617181079	1.413316992	2.450461559	-0.636853536	2.536094632	0.009821318	23.05624901	9.892637433	9.42207788	10.05415526	4.768645936	18.19616684	4.010140216	7.380255238	7.056976744	5.449165191	1.748093131	9.04206628
840	0.025209344	0.019077397	-0.00577285	0.00504187	0.001346491	9.77862378	-12.21838098	-1.088090274	-1.679957341	-1.581601742	3.309085649	0.011071815	29.3872012	11.68922557	11.01175947	10.00122287	4.921428904	9.297625967	4.640283307	9.862168606	7.98380657	5.602458082	1.80808709	12.00119481
841	0.018829656	-0.001358339	0.008640364	0.000634716	0.006233293	5.22186102	-6.570393271	2.790182538	-1.963960794	-1.554980671	2.457994119	NA	22.90352808	15.29401236	10.04655892	10.98502082	4.309111743	7.962420134	3.959331855	8.847897486	7.304361239	10.07959844	1.815517257	13.52673845
843	0.043944178	-0.045240724	-0.011865862	-0.011177287	0.002070544	10.67087544	-1.796220738	2.388761341	-6.812679344	-1.736174016	4.276141132	0.011906328	35.96384875	7.839594629	11.34959556	8.72362846	6.086880527	8.070040869	5.671981003	7.989638787	8.315261397	6.16507561	1.485528356	12.11764014
844	0.057142434	0.013357022	-0.030720571	-0.018346189	-0.001664976	19.29733163	-8.542915031	-8.326638673	-0.446832284	-4.589087449	2.27569784	0.010040176	22.40525777	14.25113876	9.261571526	11.31847598	4.533180431	13.14859063	4.192419873	11.35949235	6.770326032	7.108451188	1.678717848	13.37830779
845	0.069191389	-0.024460408	0.033197961	-0.00083974	-0.013885613	10.21597403	9.082938981	3.944842727	-2.599881017	-0.283063586	2.871619726	0.011304342	24.79436201	16.90219101	9.277775095	15.69633126	4.907604385	11.05185656	4.494234089	10.81555787	6.88724752	10.35072989	1.546398259	13.02591903
849	-0.007410492	-0.027488895	0.009901129	0.001323072	-0.008703287	0.117745961	-3.312831401	4.951371336	-5.144826388	-3.647184072	1.793939293	0.009693727	16.55790332	11.51038325	8.552942589	8.843097934	3.648695407	6.808955012	3.374255269	8.265896676	5.932082544	6.392825624	1.706604447	10.16548093
85	-0.070501732	-0.015201946	0.014024988	-0.002017831	-0.004998495	-15.44583453	6.355382654	1.379108901	2.214013327	-4.306971139	1.608521062	0.011391133	14.75757687	15.73462563	9.377926762	14.17116151	3.751117219	13.84268056	3.061214192	7.168959494	6.439013543	12.78134838	2.009656775	11.55517958
850	0.041332605	-0.019763662	0.027701636	-0.004160137	0.011406623	4.057081563	-3.619830895	3.241139519	-2.825838994	1.901722546	3.170864393	0.011060707	28.3969338	13.10012045	10.30441875	8.36542469	5.046275839	10.82203233	4.668424537	10.57572761	7.63670381	9.94876765	1.706566533	15.21255031
851	-0.01836208	-0.060648617	-0.008183837	-0.017461818	-0.003021734	-3.094094151	5.684429839	6.905592617	-9.268493465	-8.964954047	2.295619726	0.010170459	21.85536201	9.834247244	9.642375095	7.958975004	4.549104385	6.787954271	4.156734089	7.632221583	6.54944752	5.529687561	1.583677209	8.925572556
854	-0.02798503	-0.001276561	0.002065217	0.001546631	0.004024917	-6.98631585	-6.267415557	1.112456211	-7.169648149	0.080482122	2.146069266	NA	20.02734279	15.89069486	9.611271344	7.546621673	3.888031513	12.81998227	3.586615614	12.83576556	6.920707714	5.873713034	1.92282472	11.55842263
855	0.018028392	-0.003663244	0.009105441	-0.000651731	0.007306741	0.412946135	1.814474268	-3.427316663	-4.019960249	2.908826248	2.975007002	0.012492845	26.47991725	13.5246591	11.22642741	9.919534513	4.671474605	12.29395505	4.188343629	11.86693569	7.97035688	7.771982459	1.803012232	13.32494324
857	-0.048266121	0.006881791	0.051949826	-0.008598057	-0.003416642	-11.74343003	0.837018028	2.559545503	0.550659303	-5.599103638	2.869648159	0.011438031	24.5521245	13.78591121	10.64911173	11.33790381	4.630801278	6.112908624	4.104563419	10.32235184	7.50565581	9.753491476	1.90994502	14.33733723
861	-0.095815004	0.02746899	0.00362837	-0.003331557	0.001521362	-28.03912138	7.22595304	-6.475667477	1.244868157	1.905163098	2.377365115	0.011787132	20.53009613	13.30663358	11.01249555	7.33008728	3.545007733	8.019294219	3.232181955	8.032315055	7.778168017	7.891849647	2.439357978	10.58258139
862	-0.045077808	0.02854635	-0.017681455	0.008103777	0.003133161	-11.52466489	-9.712650516	-2.989405148	-7.2866447	0.159594917	3.532085649	NA	24.38646786	12.05823695	11.18180391	4.546140095	4.162728904	8.987088125	3.843494418	9.356755403	8.022639903	4.987651788	2.206525693	9.47903779
863	-0.06172246	-0.009068653	0.002806063	-0.002735596	-0.006798456	-11.36746335	-3.953464075	0.521532513	1.432540153	-3.055620805	1.414296718	NA	15.13447652	12.00518826	9.073884483	13.52395747	3.60996004	7.27844521	3.247347531	7.082066637	6.052266033	8.921191457	1.884157697	10.99288913
864	-0.013931777	0.021553436	0.001440285	0.00644498	0.00820974	-6.179697843	-7.246079724	-5.569108494	-1.182447632	-0.122606858	3.199648159	0.011571607	27.3843245	15.17488748	10.77081173	9.057408365	4.879201278	9.393885445	4.255263419	13.0718445	8.24195581	6.968621631	2.048378275	13.70513198
866	-0.061311556	0.005269045	0.010462344	0.005438536	0.002919932	-19.25334943	-2.017124476	0.320488281	-2.104409202	4.506954256	1.113521062	NA	11.87726576	11.99414353	8.487537873	7.766935465	3.176394996	13.21423629	2.750603081	9.328754893	5.991591321	7.37599592	2.076436671	10.68917247
868	0.004713327	-0.005388405	0.001539095	0.002581677	0.004489883	1.039629518	-3.406559474	0.798027044	-0.749511088	3.394996887	4.031256499	NA	30.73665913	13.00891893	11.56123807	6.341110267	4.998253081	8.360334534	4.673500598	9.16484019	8.314419455	6.35000629	1.777703277	7.633381602
869	-0.020331194	-0.017223233	-0.019655993	-0.010442926	0.007204484	0.428713997	-0.017242878	-2.661180024	-2.070187466	-7.777887558	2.412627672	0.012037391	19.92690763	10.63923887	9.923295845	10.39969207	4.087616069	6.544157659	3.652420238	5.960285064	7.074268027	8.862784405	1.843145744	10.30862322
87	-0.040435847	-0.064577521	0.008555215	0.003240266	-0.008604542	-13.18461488	12.1747489	11.57166274	3.90676135	0.181853899	2.221468694	0.00975519	23.50543206	14.29749088	10.72428569	11.35372486	4.585792329	6.847146143	4.214650797	7.99232375	7.04436412	9.719120641	1.641013434	9.930280537
870	-0.001020311	-0.023415491	0.006586739	0.004419506	-0.000764888	-0.010963338	-2.509270911	10.90588754	-3.535383215	0.987540203	2.507365115	0.009979003	24.85099613	7.384032481	10.39339555	4.490338296	4.525607733	5.697476512	4.227481955	6.322082452	7.450768017	6.227014222	1.721163436	11.28462945
871	-0.0793297	0.008493892	1.60E-05	0.007853236	0.002384366	-22.97570949	-0.10317548	2.147328229	-4.718432924	7.223815364	3.045296718	0.010763225	28.66220986	13.27171623	12.59201782	9.079947479	4.514737818	9.70117235	4.082280864	11.33106715	8.801943811	6.859879578	2.173641635	12.827232
872	0.01080631	-0.021925807	-0.011963036	-0.0083225	0.005854532	10.06208335	-2.533803867	0.999508323	-4.202879704	-5.327688368	3.519779551	0.010635859	32.60757407	12.35708267	11.15682098	9.779202039	5.530255331	5.899525085	5.111833726	5.799826732	7.96711256	9.2365892	1.624502169	7.404613132
874	0.099007884	-0.016369404	-0.014901251	0.006452247	-0.005818964	27.71874005	10.23031312	-0.151875897	5.721281209	1.409185105	2.814627672	0.012390611	22.35370763	7.669373369	8.995895845	5.066632443	4.888416069	6.108213655	4.471720238	4.784788194	6.426768027	4.750363185	1.418899393	6.10066114
876	-0.041937614	-0.046292722	-0.004767717	-0.014863771	5.42E-05	-8.17710257	3.757049477	3.003961086	-6.170991944	-6.838292735	2.270939293	0.010730387	19.97100332	17.64552172	9.744342589	10.25423092	4.207395407	10.29727199	3.745855269	9.121545605	6.570282544	9.46869032	1.700992551	6.398750585
877	0.014988612	0.034986721	0.000264691	0.017912185	-0.007891273	7.346986746	-9.539724999	1.275619953	4.695908208	3.330592288	1.583779551	0.010202636	15.73317407	12.80226448	8.251620982	10.87098204	3.741755331	7.292420881	3.421233726	7.655277907	6.09521256	8.960873921	1.870113224	9.425566351
878	-0.06974325	-0.058997751	0.002154113	-0.013399568	-0.008580778	-17.60031703	13.66201086	5.783516228	8.304496237	-5.093452189	2.780468694	0.011987158	23.49313206	12.23078087	11.51738569	14.30402103	4.562992329	8.349867299	4.110350797	9.087713451	7.24826412	11.06815219	1.73845998	15.18644404
879	-0.006495901	-0.01871472	-0.002685407	-0.01049324	-0.001432108	-0.667195439	1.20993563	1.011334215	-1.947492167	-1.23047506	3.543994119	0.012281845	29.23629474	16.1926927	11.68722559	11.19061403	5.039033965	11.86747555	4.672398521	10.3346085	8.072861239	9.059948379	1.697476244	12.74176155
880	0.040395493	-0.057228855	-0.020109091	-0.005013128	0.000614727	11.05114267	9.696784677	4.528833796	-2.783711867	-9.18094668	3.561256499	NA	28.21339525	10.6678236	10.55658529	11.19007125	5.38276697	7.615580772	5.059750598	8.346485807	7.085836122	8.639777389	1.408211881	11.29682205
881	-0.0585056	-0.041399232	0.016280737	-0.005252759	-0.001983962	-16.50534589	7.517680613	7.189419541	-3.955556009	0.780827638	1.989296718	0.011363733	18.08090986	17.89492322	9.368417817	8.886264872	3.913537818	11.49838416	3.601480864	11.5871959	6.402543811	8.865163829	1.80495475	9.400606649
882	0.028975415	0.014463817	-0.003037419	-0.004498002	0.004424416	8.821856229	-13.70605466	-3.743287373	0.341606947	0.596876275	2.217441796	0.009069809	20.51392558	17.66165218	8.834607812	5.393905588	4.138518954	17.05792839	3.716508314	13.97843257	6.664930701	5.306805264	1.814026325	12.31106317
885	-0.024744448	0.001309401	-0.001685826	0.012552544	-0.004329433	-1.983136165	0.304492053	3.47924205	0.286976025	1.428832341	2.787869767	NA	24.7747374	9.769047847	10.20018648	5.525501457	4.496628726	6.818270045	4.172636433	12.3727855	7.478109033	6.77608923	1.90663029	15.26741941
888	0.020851468	-0.01876291	-0.002839663	0.010611658	0.010400175	5.13038586	-2.787834622	6.994128933	-0.300314605	3.155909227	3.503619726	0.011197245	30.55796201	13.1435665	11.16757509	9.843673082	4.999704385	9.805570987	4.750434089	10.43109808	8.08464752	7.857680916	1.718537367	11.83995886
89	-0.109277973	0.015010904	-0.00066837	-0.004068078	0.010345706	-34.9901163	11.21204201	-10.16085635	-1.443017045	3.17489627	1.491007002	0.011736017	15.91011725	9.106297889	11.32462741	8.508462386	3.123774605	10.27292915	2.636943629	7.866168223	7.85515688	7.897236209	2.584797481	12.66907744
890	-0.077149417	0.054068912	-0.008196796	0.006456044	0.000855382	-22.9469132	1.639152457	-6.272178697	-1.176891785	2.540586611	2.740864393	0.010501201	25.8470338	10.18698397	12.42871875	9.152102078	4.077675839	10.24710461	3.666624537	7.413042472	8.89230381	8.391001162	2.526591333	12.45038459
892	-0.011721474	-0.044288809	0.001310906	-0.002966	-0.017712956	-0.746820753	4.256532047	4.180963014	1.580430137	-6.027728391	1.19328495	0.012056043	10.08883988	10.98541081	6.734499923	7.799170959	3.564271158	8.102415247	3.122058944	8.32633898	4.507399823	5.328274057	1.542950969	7.750028784
893	0.056815706	0.014114343	0.020032318	-0.000196333	0.005080845	13.09697739	-3.868600609	0.289771719	4.251377003	1.583032343	2.36169784	0.009813721	23.77485777	19.24081653	9.419371526	12.93325544	4.478380431	11.85985133	4.191719873	11.89077872	7.141226032	8.553495991	1.758161997	7.436252315
894	-0.070702869	0.02612872	-0.017521823	0.008980071	0.000906436	-20.83956426	-5.048775452	-1.602904556	-6.098758276	3.220283006	2.20609865	0.011147549	18.95365518	14.41899133	10.26997706	7.952040487	3.840230426	12.22904521	3.225686083	10.80724851	7.529303558	7.800169102	2.355686253	9.97755417
895	-0.052480688	-0.033679795	0.009184057	-0.00333998	-0.005458401	-15.46722455	8.517484073	5.659979374	2.560446619	-1.092842777	1.864608081	0.010481807	17.05231892	16.26353648	9.485505709	8.962034106	3.654027067	9.793733327	3.319389235	10.643862	6.398787898	8.4701217	1.90261254	10.62401361
896	-0.095237025	-0.009488076	0.004795694	-0.000403188	-0.007407467	-24.51278544	10.73836071	2.584898587	2.099076556	0.198406588	1.968256499	0.011314919	18.94007025	13.4474914	10.29076029	12.08475415	4.34644197	19.04919151	3.409200598	10.31547412	7.123786122	9.204586094	2.082306491	12.41614768
899	0.027469906	-0.003294812	-0.016972873	-0.004017135	-0.000676964	11.98389339	-4.759373065	-2.658280781	1.943268281	-2.691139345	3.318141132	0.009476559	33.81394875	16.50665003	11.53539556	7.912610354	5.574480527	12.16910723	5.206681003	13.30058452	8.462561397	7.1126461	1.678020077	13.22392529
9	0.041969835	0.023177243	0.000125643	-0.008221206	0.009920387	9.463048517	-9.851033863	-7.207569298	0.553627369	-0.428751912	1.160120895	0.00999185	12.49014025	7.033893343	7.349002577	12.09218586	3.337020277	4.425610236	3.014584407	3.458032648	5.768331145	8.690221883	1.875481755	10.4848159
900	0.019349657	-0.0038764	-0.006952251	0.001536479	-0.00188284	7.379270882	-3.906571025	2.572098593	-0.076972202	-0.640933959	2.240994119	0.010906433	19.95999474	14.54405566	9.094425589	6.662472458	4.117433965	13.91844883	3.754698521	11.03643312	6.600861239	6.169771206	1.723385738	12.15819211
901	0.012858966	0.001319652	-0.014045377	-0.008092679	0.005828206	4.866609374	-11.4827287	-5.841025857	-3.83593047	-4.855756644	2.968939293	0.012359218	23.66120332	16.54950372	10.18584259	6.588407557	4.316295407	13.31791774	4.010755269	15.09587952	7.423882544	6.288846752	1.838913748	14.34152651
902	0.03681875	0.020361987	0.007684809	0.006244051	-0.005033739	3.424781817	5.59394082	5.872086319	4.133262015	2.585952937	2.374007002	NA	17.37195059	12.17712224	9.376549628	5.986774975	4.175741271	12.36169851	3.532176962	9.496078637	6.50845688	7.517220348	1.715866978	9.917127951
904	-0.057242521	-0.006978885	-0.02140583	-0.012254442	-0.000187708	-14.7419929	-6.004643531	-2.333079121	-8.765120156	-2.850770141	2.994120895	0.013282127	22.05444025	10.6411681	11.06610258	6.78579238	4.190320277	6.00131597	3.745884407	6.291562662	7.569931145	7.239163728	1.980144883	6.419989449
906	0.001563119	-0.005675197	-0.003857269	-0.004360755	0.007552135	2.248027518	-1.292837354	-0.740950465	-3.71236937	-1.308277029	3.110296718	0.011680853	26.82410986	11.32974736	10.68861782	12.55795197	4.625937818	9.716570734	4.367880864	10.2713889	7.735243811	9.831695648	1.805835716	16.747379
908	0.013993607	0.006759458	0.002836244	0.008865382	-0.000748588	4.153828408	-7.592524182	4.801989473	0.585686313	2.756953517	3.315737142	0.01274062	24.79145254	8.339600044	10.45526135	5.964567354	4.698947656	9.122941621	4.311878578	8.803987345	7.403709113	5.019097421	1.760965879	10.69849965
909	0.012619361	-0.015590721	0.003261553	0.002366659	0.000735063	4.12090244	-7.319846901	3.378697753	-3.111549914	0.663372802	2.585069266	0.01234788	21.27873168	12.26853623	9.339249122	6.099291436	4.309387068	11.68710832	3.911993392	7.405926318	6.786041047	7.282207655	1.705786654	8.046795455
910	0.008954799	-0.008164207	-0.000655123	-0.000333402	0.006378987	0.847131516	-0.999775325	-1.594525346	-2.181490027	-1.093319259	2.129007002	0.011893722	20.98391725	11.4038603	10.25792741	9.10684512	4.279374605	11.36383462	3.775143629	9.573823846	7.17635688	7.496273569	1.78045074	12.99373104
911	-0.061457041	0.017213905	-0.005954244	0.001354497	-0.001088718	-18.52810881	-4.713694486	-4.781844938	-3.211493821	1.483473703	2.668972855	NA	24.95853801	12.98834308	11.34969191	9.665661724	4.222935657	4.33170483	3.903059829	5.596967868	8.023691133	8.965788587	2.130919624	6.96840316
912	0.064093747	-0.003470707	-0.024793579	-0.004376021	0.005415967	21.17281806	-7.531418885	-2.693493642	1.608605041	-3.799422736	2.292994119	0.00993657	22.15149474	11.49522242	9.289425589	4.232575108	4.400833965	10.90032283	4.175298521	10.47339327	6.696561239	4.664216788	1.561345606	12.26779722
913	0.035167489	0.006762678	-0.017359762	-0.002831748	0.008639233	13.56648234	-10.77091921	-1.200589804	0.672540661	-3.748813741	3.561365115	NA	31.81219613	8.423039152	11.60417333	4.162667946	5.169929955	6.348118496	4.841081955	5.976112656	8.538656906	5.722940561	1.727905357	9.994132101
914	-0.089051352	-0.032517747	0.010983026	-0.011607614	-0.005012867	-24.37864276	11.90364277	2.488208946	6.275600157	0.680823783	2.175521062	0.011319614	19.85977687	15.47523173	10.87262676	10.66621446	4.059617219	10.61984022	3.567714192	9.542983748	7.176013543	11.17090955	1.949008031	12.24002188
915	0.012376596	0.065359311	0.015145299	-0.001214599	-0.011997718	-1.909845128	-10.12736532	-0.373632943	0.156777555	-2.008926008	2.14928495	0.011287526	19.21893988	12.95442712	9.604499923	8.537666695	4.200471158	7.351124607	3.701858944	8.957906497	6.675099823	7.115859067	1.866651361	8.054388248
916	-0.096452783	-0.010929841	0.018555161	-0.012087158	-0.000619218	-25.36357008	8.845265519	-0.508179257	5.590931514	-0.521365644	1.360182992	0.009964218	14.19972077	19.36903014	8.971533469	10.73232127	3.360412443	13.65774927	2.950937128	11.92730581	6.045142429	12.06401668	2.056090416	14.49382157
917	-0.051689505	-0.026036123	0.006966988	-0.003164973	-0.005714258	-13.49842473	3.849343948	3.323566802	-1.281033785	-2.812295141	1.30709865	0.010301572	12.00505518	12.10558643	7.697477059	8.72631991	3.402530426	11.20876697	2.944286083	8.775821909	5.423403558	8.826683779	1.885890784	12.68242517
918	-0.008025629	-0.038019432	-0.001880985	0.010858033	-0.006790959	-2.884201504	-1.020870259	12.67406684	-0.295769577	1.760910102	3.830619726	0.01096001	34.11456201	8.250410584	12.35847509	7.386985969	5.465104385	5.681416841	5.121634089	6.095746925	8.39584752	6.603948235	1.647304262	8.788107206
919	0.097279328	-0.02100593	-0.023258424	-0.005449192	0.00541532	28.8776526	4.103840883	-2.037099802	-2.688894775	-5.025535032	3.769141132	0.010611361	34.97354875	12.58028215	10.98519556	9.473121742	5.870180527	8.940135825	5.708881003	9.409083751	7.994461397	6.007922553	1.411706413	10.43918526
920	0.001753892	-0.025602364	-0.009029447	-0.003252851	0.00585404	-2.614753388	-6.358345258	4.028750436	-2.003284809	4.132067772	3.328627672	0.01018157	33.15510763	13.26518205	12.04439584	7.180104021	5.272516069	9.636743989	4.808420238	9.098610457	8.523768027	8.630986424	1.728240996	11.85402201
922	-0.023308121	-0.021423749	-0.005928229	0.005720651	-0.013045777	-2.64961039	2.365969734	4.068339653	5.78547333	-5.717821225	2.779120895	0.010145888	28.09214025	9.938525236	11.72710258	13.55930855	5.145720277	7.968071393	4.597384407	6.60209507	7.739231145	9.81653514	1.68172879	12.48489882
923	0.026703251	0.001196299	0.016161976	0.008806824	0.009872716	6.479506816	-4.413454546	3.935160075	1.172956896	5.654154863	3.481441796	0.010966774	30.13392558	14.52694248	11.15300781	6.820674636	5.068118954	12.65926644	4.697808314	11.5726629	8.302330701	6.299613388	1.779977403	12.62909602
924	0.0365183	-0.023117952	-0.007919853	-0.0072577	-0.010731567	12.55139757	-3.886003363	5.514601215	-5.418878254	-5.316642737	2.586085649	0.01093776	23.2690012	11.82832907	9.382959467	11.67896483	4.838028904	8.256561482	4.473283307	8.903574432	6.50660657	7.142496859	1.532164608	11.03526034
926	-0.052959668	-0.015382312	0.001866938	-0.002813177	5.05E-05	-12.63659135	2.228705356	2.232953437	-0.181408869	0.698530564	4.208296718	0.011192014	37.54590986	13.86336904	13.39871782	8.934446682	5.414537818	8.846704863	4.950280864	9.109638562	9.409743811	7.003309789	1.914484963	9.01148412
927	0.153284781	0.016280737	-0.001090805	-0.007841172	0.014709171	34.91859655	11.62788938	-7.46506765	0.561049862	4.159665607	4.29409865	0.011505011	36.34945518	6.050983279	10.28267706	7.183908146	5.858030426	5.361093913	5.678086083	5.259566543	8.021303558	6.714723761	1.448439457	9.925579322
928	-0.06385467	0.020965602	-0.003565094	0.009635508	-0.00687391	-16.92612317	1.930187247	1.135560098	-1.790436896	3.924957741	1.181737142	0.010675098	11.15255254	9.323514107	8.495661351	5.650225542	3.276747656	7.737947885	2.733478578	7.969150702	6.006209113	5.158209281	2.189141598	8.132366739
929	0.035356297	-0.00799607	0.0141361	-0.001593675	0.00523815	8.79251147	0.325258778	1.88343445	1.004692762	-2.133683213	1.948627672	0.011463241	17.29050763	9.906163934	8.644095845	6.937821446	3.968966069	6.661108878	3.567520238	6.070006682	6.420718027	5.809257734	1.722925525	7.582718389
930	0.052121666	-0.033093503	-0.007080236	0.007204384	0.00044927	14.58608597	4.135608121	4.365220269	1.56357023	2.394570791	2.346468694	0.011489638	20.85143206	8.227031047	9.052185692	8.040166448	4.457592329	6.670506006	4.111850797	8.088046735	6.45606412	5.891909637	1.547613535	10.57102601
931	-0.027964425	0.015902652	0.008976855	-0.003905604	-2.41E-06	-9.181150215	-5.975243931	-1.228705993	-5.490274858	1.818132764	1.893120895	0.009919484	19.95534025	14.35442076	10.35070258	13.10232979	3.992420277	11.20858594	3.558284407	10.13660405	7.302431145	11.26521879	2.02529407	16.13925789
932	-0.026014107	0.015423614	0.001394685	-0.010817962	-0.003681147	-6.538507382	-2.03995993	-1.652017029	-1.839555949	-1.238619059	3.340365115	0.011957216	28.76329613	14.26226258	12.04359555	6.930150522	4.758507733	9.839320262	4.364181955	10.73297193	8.448968017	4.756000423	1.919336632	9.041897941
934	-0.032464698	-0.018916061	-0.000203553	-0.00015854	0.005980127	-12.10920475	-5.174221535	3.6918704	-6.68580164	5.898413422	2.783619726	0.00887705	30.20556201	16.74112843	11.86517509	9.901184222	4.879504385	9.209300422	4.496634089	9.715976719	8.41064752	9.733034579	1.88339233	10.39633578
936	0.053867524	0.013117497	0.019758095	0.003180021	-0.015593203	10.05382481	-2.406999273	3.101359209	1.721599073	0.018349454	3.202365115	0.00987337	32.54919613	12.40324994	11.81069555	11.26372767	5.444607733	7.619050003	5.025681955	8.652187415	8.434868017	8.067020304	1.641919412	12.668134
938	-0.001665343	-0.003173756	-0.003356101	0.015429787	0.002545729	0.65810362	-7.476791061	4.546201177	-3.431094619	3.577903437	2.878939293	NA	22.01164777	28.31323962	10.0334537	17.45943061	4.086106518	16.50438669	3.766755269	15.07352091	7.218226989	15.53753905	1.884424202	13.5172633
939	-0.106209057	0.043063655	0.012865111	0.002283596	-0.006913811	-26.69302822	10.93543266	-2.54561295	5.092230005	-0.416294555	1.586737142	0.010560751	15.04545254	12.01033591	10.88126135	11.59293135	3.458547656	6.306828102	2.885278578	7.796993952	7.182309113	7.813328911	2.44372945	8.591159087
94	0.033223375	0.014466134	0.028324761	0.013991641	0.002575825	11.28941897	-3.746469568	3.91153948	1.887822486	2.254623233	3.258441796	0.011259471	27.40102558	16.12897538	9.954207812	12.14426123	5.176618954	24.64170117	4.427508314	7.095746992	7.888130701	9.831465565	1.77747162	9.241364561
940	0.036524782	0.006396396	-0.004313075	0.016842497	-0.001162021	13.22002226	-1.129592282	2.205635517	10.22471157	4.565690645	4.341296718	NA	33.36069874	8.503812862	11.33421782	7.812520879	5.401626707	4.627730096	5.106680864	4.782148931	8.134043811	6.5034012	1.611597229	7.569565233
941	0.059090104	0.024397166	-0.023766412	-0.007617322	-0.009224134	19.95942299	-5.568007866	-1.461842955	0.229499064	-3.46505268	2.729365115	0.011378569	24.36659613	11.61369028	9.677295553	0.29511152	4.613507733	9.732212907	4.285181955	11.15137471	7.182268017	3.343236509	1.634628884	11.08900238
942	0.169315761	-0.01032489	0.014093649	0.002366891	0.000957951	31.20476817	17.34736163	-1.236051563	-3.713292089	6.211496245	2.288468694	NA	27.15669873	16.10392102	9.022030137	7.924350051	5.277747885	9.842462573	4.946273019	10.97622216	6.926330787	9.351285531	1.394428207	14.0715025
943	-0.035572837	-0.042108749	0.006834536	-0.011628767	0.005056406	-14.27563658	-0.885750968	5.683511711	-6.243024081	3.302804942	2.343390236	0.011621827	19.71933677	19.16192415	9.689704582	9.056722264	4.190920694	8.953206945	3.723548976	8.421447523	6.784785789	11.36561099	1.754616591	6.615267028
944	0.008730872	0.003454958	0.001212418	0.010171873	0.000853383	1.602466301	-6.281228243	7.179617174	2.27305446	5.315389695	4.886365115	0.015973846	32.67019613	13.26392887	12.26449555	7.539046714	5.129707733	5.779956025	4.793781955	6.195083212	8.846968017	8.732665413	1.812215502	9.999539726
945	0.088548682	0.045582815	0.046695655	-0.006916664	0.008171054	17.88664486	-7.206607382	-7.284837433	9.641460767	-1.589938085	2.81328495	0.011171427	25.21763988	10.03237143	9.558799923	4.949560876	4.736871158	7.848447251	4.278858944	6.494642028	7.428099823	4.843539203	1.790885661	4.042382973
948	-0.043858725	-0.018639348	3.01E-05	-0.008623018	-0.000902057	-10.46035131	5.106265239	0.911038495	4.86578033	-0.830062392	1.70969784	0.009695652	17.50035777	11.74334714	9.227071526	10.21836817	3.839480431	8.997282087	3.516719873	7.460347417	6.334626032	8.284018147	1.869713702	11.49718095
949	-0.078235768	0.023625825	0.012726105	0.006219123	-0.005125637	-22.21619636	4.69733557	2.489976554	0.251747847	5.486009087	1.959069266	0.010173597	19.12693168	14.80904972	10.53834912	8.236842229	3.637587068	10.92019174	3.285693392	11.50862307	7.188141047	9.014229924	2.192074841	13.58038159
95	-0.05708294	-0.039585828	-0.002404507	-0.008855964	-0.001291737	-15.19293529	5.16071314	0.932979926	-1.154357264	-3.448720138	3.322619726	0.011918491	27.30286201	12.85608332	11.49247509	6.142803806	4.896104385	9.139182883	4.385834089	10.03078411	7.79134752	4.408946478	1.791427432	8.800965131
950	-0.048008169	0.032866273	0.045034787	-0.016103691	0.005372521	-18.24855713	2.769688205	-0.168679941	0.704678333	2.558396177	2.170627672	0.010783899	20.67760763	13.09541989	11.02969584	10.65367734	3.927016069	11.56746936	3.479420238	12.07737528	7.654868027	9.052313226	2.084174385	15.00906716
952	-0.012103564	0.018259303	0.027016034	-0.01038273	0.001060631	-8.613741329	-1.570208502	-3.281794419	-2.288508876	-0.088733493	4.711994119	0.014903804	32.80149474	13.84170019	12.85802559	8.330449136	5.015133965	12.99064784	4.567298521	8.888610634	9.338361239	9.09817205	2.037994311	12.86629652
953	-0.001632695	-0.009412641	0.010226773	0.00091927	0.004001364	-0.214253331	-1.415225411	7.230077107	-1.586620854	-2.69931125	2.969365115	0.011859527	25.67879613	8.748170164	10.55539555	6.010996211	4.919807733	15.14381017	4.280781955	8.112558076	7.626768017	4.916615764	1.74583174	10.96532811
954	-0.065303503	0.024695245	0.042239143	-0.007106672	-0.002640355	-23.36629023	2.110336589	1.652114118	-2.718306481	3.31416221	0.955627672	0.010119398	10.80820763	15.60379579	8.697595845	6.921142876	3.012116069	16.02028743	2.556920238	12.31300352	6.087468027	7.286349626	2.183890013	14.80251187
956	-0.002041113	-0.022330734	0.028025534	-0.008317758	0.000666442	-4.840567649	8.846603633	3.244696968	1.542986963	-1.124045896	1.709869767	0.011341858	15.63260406	14.96594792	7.537286483	10.27091129	3.892417615	9.897300826	3.507247544	9.657913271	5.372809033	13.20314635	1.631653435	16.8450915
958	-0.03688576	0.009705264	0.043092697	-0.014107794	0.002268992	-15.4100494	8.143776968	4.523448762	-1.347105579	1.473517852	1.902007002	0.011900517	19.06391725	7.375700206	10.82902741	10.47739268	3.882974605	7.540545627	3.395043629	5.922003937	7.30215688	8.939382824	1.968026461	12.67547543
959	-0.001548432	0.021545471	0.003397952	-0.008360009	0.013103812	-2.945687705	-14.25700114	-3.245783257	-3.139308237	1.18410898	2.199994119	0.009345643	22.30259474	11.07591973	9.957725589	5.873133293	4.258533965	9.510914469	3.739398521	8.245527637	7.498161239	3.061979949	1.987120373	6.998529088
960	-0.001435253	-0.032818677	0.014710014	-0.014524702	0.000430296	-0.259311677	0.627999712	3.224400145	-3.91063481	-0.619183173	0.921779551	NA	12.70731852	13.50199867	7.298920982	12.33761969	3.665999775	8.692020457	3.319044837	8.461452849	5.198623672	8.140778594	1.671415858	9.329710079
962	0.072481523	0.001209017	0.027268554	-0.010821358	0.000166222	16.75510325	2.123522016	0.884609574	2.947486743	-2.228105469	2.596296718	0.00950863	28.08870986	12.64273479	10.03641782	5.835401873	5.150937818	9.757552547	4.863580864	9.260294706	7.217643811	5.224666284	1.514394191	8.634131068
964	0.23877695	-0.011079178	-0.003601348	-0.021401797	0.001149358	45.89525512	19.09071972	-4.559386905	-14.49831323	4.812378621	4.011747468	0.010634212	36.90617244	10.45752755	10.21804795	4.565961868	6.371072917	4.606374159	6.296072118	7.473626667	7.630022787	4.191167115	1.172182839	7.854181293
965	0.064907158	0.068226394	-0.018887186	-0.001933072	-0.000295651	20.29432202	-15.5885192	-6.51433166	8.285482143	-1.21736953	4.310085649	0.012070096	35.1529012	13.52682254	11.34195947	4.533564085	5.327228904	9.889616807	5.032183307	10.23118638	8.80620657	4.60479904	1.826929369	9.037094785
968	0.000652694	0.012908471	-0.010308062	0.015345748	-5.92E-07	1.367951556	-10.70171651	4.571160713	-0.41637446	4.936934546	3.096069266	0.010904148	28.40573168	10.98903042	11.62794912	10.03638799	4.652187068	9.457873149	4.393593392	7.123574767	8.226541047	8.962594766	1.858923796	12.12928599
969	-0.000232923	-0.018184368	0.020439401	0.001360664	-0.006252932	-1.028693127	-3.924883708	7.606536556	0.739533857	-0.408577192	2.942648159	NA	30.64245784	9.828847169	11.59396728	7.180299225	5.144990167	1.886336573	4.96147453	9.892329597	8.029033588	3.534512119	1.650735427	11.52423816
97	-0.052096402	-0.004404122	-0.013502971	-0.002306724	-0.004715544	-8.785254246	-3.566673982	-1.162792811	-2.514113513	-4.755057765	1.789069266	NA	16.98489834	16.14919597	9.014493567	10.19411121	3.954920402	10.36056837	3.286948947	9.011036664	6.291929936	8.507792106	1.886808372	7.71724109
970	-0.092740099	0.02802754	-0.011792616	0.004404031	-0.008755613	-24.08589148	0.069781097	-0.838177177	-2.666983428	2.193595162	2.640296718	0.011969001	22.33530986	11.57945675	11.64491782	10.65451941	3.937737818	7.097086648	3.550480864	7.247930697	7.952543811	5.432656537	2.236662556	6.989111232
972	0.059153149	-0.014585005	0.002624941	-0.016411055	0.001317185	12.24003892	4.660227154	-2.708286681	-2.778719462	0.549818715	1.353085649	0.010405551	12.8395012	14.73966654	6.557759467	15.75496198	3.516728904	11.78393539	3.298583307	12.69813164	4.83200657	9.045553692	1.592491445	16.62923157
973	-0.051108272	0.027518181	0.00233326	-4.28E-05	0.00368077	-9.765705599	-5.363832429	-6.87504515	-2.561674665	-6.803869475	2.564619726	0.012638513	19.92526201	11.54618973	10.50767509	7.010994468	3.898004385	8.864028683	3.524234089	9.327392065	7.01754752	6.015500392	2.009876508	11.43971877
977	0.022104917	-0.060544754	0.039431562	-0.00502087	0.001593582	-2.232518591	6.414190414	6.761697581	-1.349021909	-5.943567104	2.537747468	NA	20.49711688	12.21422649	9.005492393	8.539066466	4.414817362	5.45580675	4.042416562	5.188999305	6.284467231	10.20126348	1.518398722	11.69072093
978	0.056294378	-0.020546944	-0.02308718	0.011831761	-0.000234571	18.07581478	-2.908191314	5.700837215	3.485628487	-1.70132969	4.27109865	0.012603516	32.82685518	11.26206344	11.00697706	4.98359391	5.659030426	11.07342871	5.259186083	11.5053604	7.843903558	6.134426863	1.541576837	14.05346479
979	-0.068077645	0.03809265	-0.016219801	-0.005854995	0.001393547	-20.59716655	-6.124600039	-16.12477233	0.099291476	-4.157304581	2.463120895	0.011969519	20.53344025	6.87584719	11.28660258	10.31868011	3.714620277	8.151417233	3.298684407	8.696950914	8.107031145	11.35227172	2.392234094	17.59319343
98	-0.047830605	0.027677068	0.004980279	0.007804339	0.004461537	-13.26493658	-2.346746139	-2.334895846	-1.216097675	2.597847265	1.007864393	0.008997844	11.2131338	15.39771495	7.356618747	8.602347401	2.765275839	10.39785579	2.535124537	10.929512	5.41970381	6.083740932	2.275006257	10.31474693
981	-0.087307355	-0.001820025	-0.00276098	0.000501401	-0.004055389	-22.57321309	5.245084662	-1.654196563	2.855705735	-0.897047388	2.291747468	0.010484894	19.77097244	18.04700253	10.80754795	12.82606453	3.673772917	8.191679088	3.387272118	11.16585079	7.183422787	11.7576972	2.151220001	14.86187949
982	0.04829937	0.003293701	0.024137005	0.014867715	0.007526179	11.90267455	-9.315835424	7.529987989	1.996371858	1.561184741	3.515141132	0.009820567	34.80444875	14.48737645	11.74139556	7.525820397	5.400380527	8.902208704	5.212381003	8.729869307	8.716061397	8.753754524	1.713896781	9.806629191
983	0.116199668	0.018969935	0.012166735	-0.006840951	-0.006931679	28.87089458	11.30157568	-7.903885302	5.161767191	5.177784096	2.989296718	0.012116944	24.83070986	11.68944446	8.754317817	6.786573976	4.811237818	5.075719086	4.584780864	6.279651877	6.796143811	6.767152032	1.508468954	6.579625864
984	-0.013717726	-0.01459274	-0.000463345	0.006635873	0.001438829	-5.179204806	-4.143291838	6.216064024	-4.455719828	7.039822349	3.063619726	0.010800906	27.62976201	9.428784904	11.32337509	7.805445496	4.670904385	7.704951891	4.365434089	8.498285104	7.94224752	6.338232558	1.833649169	10.07766497
985	-0.051623199	0.019660683	0.002958122	0.001085326	0.003149654	-19.01966143	-1.029225041	-4.59074123	-3.497306184	6.068601374	2.019972855	0.009724119	18.95569357	7.655042126	9.555314133	9.207570053	3.687480101	9.524233575	3.339315385	9.024673031	7.033402244	7.278558055	2.222838042	13.32724452
986	0.05088202	-0.047436558	0.009342048	-0.014358883	-0.001958206	13.66442478	-0.735300156	7.647538971	-6.132058133	-5.3245142	3.013994119	0.011517075	26.14409474	13.77209106	9.671825589	5.737825631	5.220233965	9.166694562	4.751298521	8.831081015	7.048761239	5.4607761	1.428238094	7.576488707
987	0.021384583	-0.028621141	-0.013372616	0.004875509	-0.00644448	8.461906465	-1.33437173	6.436851593	-0.397084074	-3.426237291	3.691390236	0.012139705	29.45863677	12.60784355	11.06880458	7.242223994	5.305320694	10.59737154	4.799048976	9.316097191	7.657985789	6.159302038	1.577549049	9.636321979
988	-0.059361598	0.005715458	0.030073531	-0.007027752	0.005751005	-18.02304459	8.291020827	4.048866985	1.863900854	1.46113193	3.79328495	0.011110143	33.93073988	10.04259161	13.20729992	6.514492715	5.098171158	7.732386744	4.632958944	8.462460855	9.122799823	6.04177499	2.016281295	9.319162751
989	-0.011756909	-0.030710143	-0.000354626	-0.00372253	-5.55E-05	-2.948593174	-3.557691234	4.653319987	-5.810444313	-1.504422194	2.274939293	0.011093101	19.43120332	12.81774921	9.431642589	9.262069452	3.962195407	10.37792195	3.667055269	9.03101709	6.544382544	7.587566536	1.743870247	12.34682663
99	0.031764908	-0.033445586	-0.015434091	-0.005766149	0.004734634	11.5262373	-6.469446159	-1.08319617	-5.32833995	-4.366989556	2.639747468	0.011751837	21.09917244	12.80141617	9.122147948	13.29042766	4.295372917	7.707733154	4.023072118	8.527824777	6.521722787	8.88438162	1.597542792	12.66242006
990	0.102260744	-0.025103396	0.004874947	0.002102117	0.007942301	23.0577405	3.080409545	2.381810097	-1.809226775	3.473193003	3.899120895	0.012595342	30.64174025	13.73136359	10.10920258	9.082520822	5.537520277	11.01245512	5.187984407	11.96261068	7.427731145	6.159947472	1.459238879	13.31901278
994	-0.006936762	0.005533249	-0.001848354	0.003369774	0.007903497	-2.127566632	-4.501627941	2.334396869	-2.433332772	3.55004963	1.665737142	NA	16.44741921	10.29174091	8.92505024	10.5444137	3.866958767	4.838251559	3.443945244	3.744820331	6.493898002	10.04376283	1.905952364	9.888553044
998	-0.044960944	0.006951898	0.003194526	0.003488328	0.004337364	-14.76422499	-5.693869139	-0.390712647	-5.002403929	5.635662621	3.387120895	0.01119016	30.47454025	10.30352381	12.59320258	9.893028709	4.697820277	5.906920113	4.272084407	6.967781474	8.956131145	7.592539314	2.059551107	9.041919272
999	0.105527069	0.044455208	0.03817076	-0.031588366	0.005071266	21.583311	7.058022997	-11.63529843	1.432495972	-3.021318694	3.833296718	0.012312181	31.05340986	10.73492234	10.19741782	5.564625456	5.152537818	7.155417507	4.903980864	7.111051738	7.894343811	5.266719312	1.631708521	7.564875386
