# Supplementary material for: Morphometrics Reveals Complex and Heritable Apple Leaf Shapes
Source: Front Plant Sci. 2018 Jan 4;8:2185. doi: 10.3389/fpls.2017.02185 (PMC5758599; doi:10.3389/fpls.2017.02185)
Supplement: Table S2 — Species (M. domestica, M. sieversii, or unknown) for all accessions assessed in this study. [file Table2.csv]

apple_id	Species
1	domestica
10	NA
1000	domestica
1001	domestica
1002	domestica
1004	domestica
1007	domestica
1008	domestica
1009	domestica
101	sieversii
1010	domestica
1014	domestica
1015	domestica
1016	domestica
1017	domestica
1019	domestica
102	sieversii
1023	domestica
1024	domestica
1026	domestica
103	sieversii
1030	domestica
1033	domestica
1034	domestica
1035	domestica
1036	domestica
1037	domestica
1039	domestica
104	sieversii
1041	domestica
1042	domestica
1043	domestica
1044	domestica
1046	domestica
1048	domestica
1049	domestica
105	sieversii
1050	domestica
1051	domestica
1052	domestica
1053	NA
1054	domestica
1055	domestica
1057	domestica
1059	domestica
106	sieversii
1060	domestica
1062	domestica
1064	domestica
1065	domestica
1067	domestica
1068	domestica
1069	domestica
107	NA
1070	domestica
1071	domestica
1072	domestica
1073	domestica
1074	domestica
1075	domestica
1078	domestica
1079	domestica
108	sieversii
1080	domestica
1081	domestica
1082	domestica
1083	domestica
1085	domestica
1086	domestica
1088	NA
1089	domestica
109	NA
1090	domestica
1094	domestica
1095	domestica
1097	domestica
1098	domestica
11	domestica
110	NA
1101	domestica
1102	domestica
1103	domestica
1104	domestica
1106	domestica
1107	domestica
1109	domestica
1111	domestica
1112	domestica
1113	domestica
1115	domestica
1118	domestica
1119	domestica
112	NA
1120	domestica
1121	domestica
1122	domestica
1123	domestica
1124	domestica
1125	domestica
1126	domestica
1129	domestica
113	NA
1130	domestica
1131	domestica
1132	domestica
1133	domestica
1134	domestica
1135	domestica
1136	domestica
1137	domestica
1139	domestica
1141	domestica
1142	domestica
1143	domestica
1144	domestica
1146	domestica
1147	domestica
1148	domestica
1149	NA
1150	domestica
1151	domestica
1153	domestica
1154	NA
1155	domestica
1156	domestica
1157	domestica
1158	domestica
1159	domestica
116	NA
1162	NA
1163	domestica
1164	domestica
1167	domestica
1168	domestica
117	NA
1170	domestica
1173	domestica
1175	domestica
1177	domestica
1184	domestica
1186	domestica
1187	domestica
119	sieversii
1190	domestica
1192	domestica
1193	domestica
1194	domestica
1195	domestica
1196	domestica
1197	domestica
1198	domestica
1199	domestica
12	domestica
120	sieversii
1200	domestica
1201	NA
1205	domestica
1206	domestica
1207	domestica
1209	domestica
121	NA
1210	domestica
1211	domestica
1213	domestica
1215	domestica
1216	NA
1217	domestica
1218	domestica
1219	domestica
122	sieversii
1221	domestica
1223	domestica
1224	NA
1225	NA
1226	NA
1227	NA
1228	domestica
123	sieversii
1230	domestica
1232	NA
1235	NA
1236	NA
1239	domestica
1240	domestica
1244	sieversii
1246	sieversii
1248	sieversii
1250	sieversii
1252	sieversii
1254	sieversii
1256	sieversii
1259	sieversii
1263	sieversii
1264	sieversii
1266	sieversii
1268	sieversii
127	sieversii
1271	sieversii
1272	sieversii
1274	sieversii
1275	sieversii
1276	sieversii
1278	sieversii
128	NA
1280	sieversii
1282	sieversii
1284	sieversii
1286	NA
1288	sieversii
129	NA
1291	sieversii
1292	sieversii
1294	sieversii
13	NA
130	sieversii
1302	domestica
132	sieversii
133	domestica
134	domestica
135	domestica
136	domestica
137	domestica
138	domestica
139	domestica
140	domestica
141	domestica
146	domestica
147	NA
148	domestica
149	sieversii
15	NA
150	domestica
151	sieversii
154	domestica
155	domestica
156	domestica
158	domestica
16	NA
160	domestica
161	NA
162	domestica
164	domestica
165	NA
167	domestica
168	sieversii
169	domestica
170	sieversii
171	domestica
172	sieversii
174	NA
175	sieversii
176	domestica
177	domestica
178	domestica
18	NA
180	sieversii
181	domestica
182	domestica
184	domestica
185	sieversii
186	domestica
187	domestica
188	domestica
19	NA
190	domestica
192	domestica
193	domestica
194	domestica
195	domestica
196	domestica
197	sieversii
198	domestica
201	sieversii
202	NA
203	domestica
204	domestica
205	domestica
206	domestica
209	domestica
21	NA
211	sieversii
212	domestica
213	domestica
215	sieversii
216	domestica
217	sieversii
219	sieversii
22	NA
220	domestica
221	domestica
222	domestica
223	domestica
224	domestica
225	domestica
228	NA
229	NA
23	NA
230	NA
231	domestica
232	NA
233	NA
234	NA
237	NA
238	NA
24	domestica
241	NA
242	NA
243	NA
244	NA
245	domestica
246	NA
247	NA
249	NA
25	NA
251	NA
252	NA
253	NA
254	domestica
256	NA
259	NA
26	domestica
260	NA
261	NA
262	domestica
264	NA
265	NA
266	NA
268	NA
27	NA
273	NA
274	NA
275	NA
277	NA
278	NA
279	NA
28	NA
280	NA
283	NA
284	NA
286	NA
287	NA
288	NA
289	NA
29	NA
290	NA
291	NA
292	NA
293	NA
295	NA
296	NA
297	NA
298	NA
299	NA
3	NA
30	NA
300	NA
301	NA
302	NA
303	NA
304	NA
305	NA
306	NA
307	NA
308	NA
309	NA
31	domestica
310	NA
311	NA
312	NA
313	NA
315	NA
316	NA
318	NA
319	NA
324	NA
325	NA
326	NA
327	NA
328	NA
329	NA
33	NA
330	NA
332	NA
336	NA
337	NA
339	NA
34	NA
340	NA
341	NA
342	NA
345	NA
346	NA
347	NA
35	NA
350	NA
351	NA
352	NA
353	NA
354	NA
355	NA
356	NA
358	NA
359	NA
36	NA
360	NA
361	NA
363	NA
364	NA
365	domestica
367	domestica
368	domestica
369	domestica
373	domestica
374	domestica
375	domestica
376	domestica
377	domestica
38	NA
381	domestica
382	domestica
383	domestica
386	domestica
387	domestica
388	domestica
389	domestica
39	domestica
390	domestica
391	domestica
393	domestica
394	domestica
395	domestica
396	domestica
397	domestica
398	domestica
399	domestica
4	domestica
40	domestica
400	domestica
401	domestica
402	domestica
403	domestica
404	domestica
405	domestica
406	domestica
407	domestica
408	domestica
409	domestica
41	NA
410	domestica
411	domestica
412	domestica
414	domestica
417	domestica
418	domestica
419	domestica
421	domestica
423	domestica
425	domestica
426	domestica
428	domestica
429	domestica
43	NA
430	domestica
431	domestica
432	domestica
433	domestica
434	domestica
437	domestica
438	domestica
439	domestica
44	NA
440	domestica
441	domestica
442	domestica
443	domestica
444	domestica
445	domestica
446	domestica
447	domestica
448	domestica
449	domestica
45	domestica
451	domestica
452	domestica
453	domestica
454	domestica
455	domestica
456	domestica
458	domestica
46	NA
460	domestica
461	domestica
463	domestica
465	domestica
466	domestica
467	domestica
468	domestica
469	domestica
470	NA
471	domestica
472	domestica
473	domestica
475	domestica
477	domestica
48	NA
480	domestica
481	domestica
484	domestica
486	domestica
487	domestica
489	domestica
49	NA
492	domestica
493	domestica
495	domestica
5	domestica
50	NA
500	domestica
502	domestica
504	domestica
505	domestica
507	domestica
508	domestica
51	NA
510	domestica
512	domestica
513	domestica
514	domestica
515	domestica
516	domestica
517	domestica
52	NA
521	domestica
522	domestica
527	domestica
528	domestica
529	domestica
53	NA
530	domestica
531	domestica
533	domestica
536	domestica
537	domestica
538	NA
54	NA
540	domestica
541	domestica
542	domestica
543	domestica
544	domestica
545	domestica
547	domestica
548	domestica
549	domestica
55	NA
550	domestica
552	domestica
553	domestica
555	domestica
556	domestica
559	domestica
56	NA
560	domestica
561	domestica
562	domestica
563	domestica
564	domestica
569	domestica
57	NA
570	domestica
571	domestica
573	domestica
574	domestica
575	NA
577	NA
579	NA
580	NA
583	NA
584	NA
586	NA
587	NA
588	NA
589	NA
59	domestica
590	domestica
594	NA
595	NA
599	NA
60	NA
601	NA
602	NA
609	NA
61	NA
611	NA
612	NA
614	NA
615	NA
616	NA
62	domestica
621	NA
624	NA
627	NA
628	NA
629	NA
63	domestica
631	NA
634	NA
637	NA
64	NA
641	NA
642	NA
643	NA
65	domestica
652	NA
654	NA
658	NA
660	NA
661	NA
662	NA
664	NA
668	NA
67	domestica
672	NA
673	NA
674	NA
675	NA
677	NA
678	NA
679	NA
68	NA
682	NA
685	NA
686	NA
687	NA
688	NA
689	NA
69	NA
690	NA
693	NA
695	NA
698	NA
70	NA
700	NA
702	domestica
703	domestica
704	domestica
705	domestica
706	domestica
708	domestica
71	NA
710	domestica
712	domestica
713	domestica
714	domestica
715	domestica
716	domestica
717	domestica
719	domestica
72	domestica
720	domestica
722	domestica
723	domestica
724	domestica
725	domestica
727	domestica
728	domestica
729	domestica
73	domestica
731	domestica
732	domestica
733	domestica
737	domestica
739	domestica
741	domestica
742	domestica
744	domestica
745	domestica
746	domestica
749	domestica
751	domestica
752	domestica
753	domestica
754	domestica
755	domestica
756	domestica
759	domestica
76	NA
761	domestica
764	domestica
767	domestica
768	domestica
769	domestica
77	NA
771	domestica
774	domestica
775	domestica
777	domestica
778	domestica
779	domestica
78	NA
780	domestica
781	domestica
783	domestica
785	domestica
789	domestica
79	NA
790	domestica
791	domestica
793	domestica
794	domestica
795	domestica
796	domestica
798	domestica
799	domestica
8	domestica
80	NA
802	domestica
803	domestica
804	domestica
806	domestica
807	domestica
808	domestica
809	domestica
81	NA
810	domestica
811	domestica
813	domestica
814	domestica
816	domestica
817	domestica
818	domestica
82	NA
820	domestica
821	domestica
822	domestica
823	domestica
825	domestica
827	domestica
828	domestica
829	domestica
83	NA
830	domestica
831	domestica
833	domestica
834	domestica
835	NA
836	domestica
838	domestica
839	NA
84	domestica
840	domestica
841	domestica
843	domestica
844	domestica
845	domestica
849	domestica
85	NA
850	domestica
851	domestica
854	domestica
855	domestica
857	domestica
861	domestica
862	domestica
863	domestica
864	domestica
866	domestica
868	domestica
869	domestica
87	NA
870	domestica
871	domestica
872	domestica
874	domestica
876	domestica
877	domestica
878	domestica
879	domestica
880	domestica
881	domestica
882	domestica
885	domestica
888	domestica
89	NA
890	domestica
892	domestica
893	domestica
894	domestica
895	domestica
896	domestica
899	domestica
9	NA
900	domestica
901	domestica
902	domestica
904	domestica
906	domestica
908	domestica
909	domestica
910	domestica
911	domestica
912	domestica
913	domestica
914	domestica
915	domestica
916	domestica
917	domestica
918	domestica
919	domestica
920	domestica
922	domestica
923	domestica
924	domestica
926	domestica
927	domestica
928	domestica
929	domestica
930	domestica
931	domestica
932	domestica
934	domestica
936	domestica
938	domestica
939	domestica
94	NA
940	domestica
941	domestica
942	domestica
943	domestica
944	domestica
945	domestica
948	domestica
949	domestica
95	NA
950	domestica
952	domestica
953	domestica
954	domestica
956	domestica
958	domestica
959	NA
960	domestica
962	domestica
964	domestica
965	domestica
968	domestica
969	domestica
97	NA
970	domestica
972	domestica
973	domestica
977	domestica
978	domestica
979	domestica
98	NA
981	domestica
982	domestica
983	domestica
984	domestica
985	domestica
986	domestica
987	domestica
988	domestica
989	domestica
99	NA
990	domestica
994	domestica
998	domestica
999	domestica
