# Supplementary material for: Morphometrics Reveals Complex and Heritable Apple Leaf Shapes
Source: Front Plant Sci. 2018 Jan 4;8:2185. doi: 10.3389/fpls.2017.02185 (PMC5758599; doi:10.3389/fpls.2017.02185)
Supplement: Table S3 — Correlation between leaf phenotypes as well as Bonferroni-adjusted p-values. Pearson's product moment correlation coefficients are reported. These results are visualized in Figure 2. [file Table3.CSV]

trait1	trait2	pval	cor
aspect ratio	aspect ratio	0	1
aspect ratio	aspect ratio var	3.93E-08	0.215308924
aspect ratio	dry weight	5.64E-40	-0.440295367
aspect ratio	EFD PC1	2.52E-247	-0.855267275
aspect ratio	EFD PC2	1.16E-36	0.423322096
aspect ratio	EFD PC3	1	0.025753024
aspect ratio	EFD PC4	1	0.030795469
aspect ratio	EFD PC5	0.004722791	0.145288112
aspect ratio	length	3.73E-07	0.203739506
aspect ratio	length var	1	0.077323245
aspect ratio	major	1	0.076194315
aspect ratio	major var	1.28E-06	0.197124836
aspect ratio	minor	2.49E-145	-0.73387578
aspect ratio	minor var	0.000140765	0.169388016
aspect ratio	PH PC1	6.39E-277	-0.877797899
aspect ratio	PH PC2	1	-0.066640625
aspect ratio	PH PC3	2.86E-20	-0.324164271
aspect ratio	PH PC4	0.45773088	0.106550789
aspect ratio	PH PC5	0.241314267	0.11270125
aspect ratio	leaf mass per area	1	-0.055170052
aspect ratio	surface area	2.52E-50	-0.486235402
aspect ratio	surface area var	1	0.080406788
aspect ratio	width	7.90E-128	-0.702618292
aspect ratio	width var	1.22E-07	0.209589576
aspect ratio var	aspect ratio	3.93E-08	0.215308924
aspect ratio var	aspect ratio var	0	1
aspect ratio var	dry weight	0.95567684	-0.099181207
aspect ratio var	EFD PC1	2.15E-07	-0.206629115
aspect ratio var	EFD PC2	1	-0.030015011
aspect ratio var	EFD PC3	1	-0.056746255
aspect ratio var	EFD PC4	1	0.029613305
aspect ratio var	EFD PC5	1	0.063249351
aspect ratio var	length	1	0.073620781
aspect ratio var	length var	1.85E-18	0.310682968
aspect ratio var	major	1	0.022842556
aspect ratio var	major var	1.31E-31	0.396251781
aspect ratio var	minor	0.003205328	-0.14813332
aspect ratio var	minor var	1.25E-72	0.567009534
aspect ratio var	PH PC1	3.65E-08	-0.215681138
aspect ratio var	PH PC2	1	-0.016734461
aspect ratio var	PH PC3	1	-0.004038108
aspect ratio var	PH PC4	1	-0.094805433
aspect ratio var	PH PC5	1	-0.038183839
aspect ratio var	leaf mass per area	1	-0.046146536
aspect ratio var	surface area	1	-0.097367941
aspect ratio var	surface area var	1	0.097096038
aspect ratio var	width	0.001515693	-0.153487472
aspect ratio var	width var	4.78E-18	0.30750812
dry weight	aspect ratio	5.64E-40	-0.440295367
dry weight	aspect ratio var	0.95567684	-0.099181207
dry weight	dry weight	0	1
dry weight	EFD PC1	8.50E-52	0.492784981
dry weight	EFD PC2	1	0.001674794
dry weight	EFD PC3	0.005029282	-0.144987153
dry weight	EFD PC4	1	-0.002665657
dry weight	EFD PC5	0.5122172	0.105558789
dry weight	length	1.57E-92	0.624599502
dry weight	length var	0.000304465	-0.164579398
dry weight	major	8.72E-161	0.758781759
dry weight	major var	0.004933209	-0.145130599
dry weight	minor	4.50E-267	0.871208371
dry weight	minor var	1	-0.087437935
dry weight	PH PC1	1.96E-58	0.518691108
dry weight	PH PC2	1	-0.034953061
dry weight	PH PC3	1	-0.008731974
dry weight	PH PC4	1	-0.056933957
dry weight	PH PC5	1	-0.035944942
dry weight	leaf mass per area	1.64E-52	0.529313722
dry weight	surface area	0	0.933988487
dry weight	surface area var	1	-0.077500071
dry weight	width	4.03E-273	0.875578123
dry weight	width var	0.065473346	-0.124525901
EFD PC1	aspect ratio	2.52E-247	-0.855267275
EFD PC1	aspect ratio var	2.15E-07	-0.206629115
EFD PC1	dry weight	8.50E-52	0.492784981
EFD PC1	EFD PC1	0	1
EFD PC1	EFD PC2	1	0.00669818
EFD PC1	EFD PC3	1	0.002450353
EFD PC1	EFD PC4	1	-0.016715681
EFD PC1	EFD PC5	1	-0.000126612
EFD PC1	length	5.51E-08	-0.213617227
EFD PC1	length var	0.415623522	-0.107497863
EFD PC1	major	1	0.029717497
EFD PC1	major var	1.12E-10	-0.242715649
EFD PC1	minor	3.33E-146	0.735328245
EFD PC1	minor var	0.000312918	-0.164211858
EFD PC1	PH PC1	0	0.9743827
EFD PC1	PH PC2	1	0.05322343
EFD PC1	PH PC3	1	-0.037919775
EFD PC1	PH PC4	0.202901103	-0.114316056
EFD PC1	PH PC5	0.106780776	0.120123928
EFD PC1	leaf mass per area	1	0.097991536
EFD PC1	surface area	1.19E-60	0.526350903
EFD PC1	surface area var	0.109474484	-0.11990329
EFD PC1	width	2.04E-125	0.69796221
EFD PC1	width var	0.000119368	-0.170436989
EFD PC2	aspect ratio	1.16E-36	0.423322096
EFD PC2	aspect ratio var	1	-0.030015011
EFD PC2	dry weight	1	0.001674794
EFD PC2	EFD PC1	1	0.00669818
EFD PC2	EFD PC2	0	1
EFD PC2	EFD PC3	1	0.027199459
EFD PC2	EFD PC4	1	-0.025988605
EFD PC2	EFD PC5	1	0.004479738
EFD PC2	length	1	0.06255817
EFD PC2	length var	0.699845446	-0.102292797
EFD PC2	major	2.67E-07	0.205502166
EFD PC2	major var	0.007982384	-0.141348333
EFD PC2	minor	0.000634678	-0.159491888
EFD PC2	minor var	1	-0.047530614
EFD PC2	PH PC1	1	-0.027705812
EFD PC2	PH PC2	1.71E-08	-0.219415637
EFD PC2	PH PC3	3.12E-106	-0.657431245
EFD PC2	PH PC4	2.41E-06	0.193610603
EFD PC2	PH PC5	5.55E-18	0.307007507
EFD PC2	leaf mass per area	1	0.075375378
EFD PC2	surface area	1	-0.031659154
EFD PC2	surface area var	0.000916799	-0.156982421
EFD PC2	width	0.003171376	-0.148210752
EFD PC2	width var	1	0.067742865
EFD PC3	aspect ratio	1	0.025753024
EFD PC3	aspect ratio var	1	-0.056746255
EFD PC3	dry weight	0.005029282	-0.144987153
EFD PC3	EFD PC1	1	0.002450353
EFD PC3	EFD PC2	1	0.027199459
EFD PC3	EFD PC3	0	1
EFD PC3	EFD PC4	1	0.038615907
EFD PC3	EFD PC5	1	0.011071327
EFD PC3	length	2.22E-05	-0.180800281
EFD PC3	length var	1	0.035944106
EFD PC3	major	0.000241104	-0.165918652
EFD PC3	major var	1	-0.00194521
EFD PC3	minor	0.030552636	-0.130765091
EFD PC3	minor var	1	0.015682132
EFD PC3	PH PC1	0.396010682	-0.107969503
EFD PC3	PH PC2	4.56E-06	0.190022608
EFD PC3	PH PC3	1.84E-07	0.207456314
EFD PC3	PH PC4	0.198981734	0.114496444
EFD PC3	PH PC5	1.22E-09	0.231970116
EFD PC3	leaf mass per area	1	-0.064642399
EFD PC3	surface area	0.002018895	-0.151459591
EFD PC3	surface area var	1	0.067783092
EFD PC3	width	0.087850338	-0.121839528
EFD PC3	width var	0.225467929	0.113336309
EFD PC4	aspect ratio	1	0.030795469
EFD PC4	aspect ratio var	1	0.029613305
EFD PC4	dry weight	1	-0.002665657
EFD PC4	EFD PC1	1	-0.016715681
EFD PC4	EFD PC2	1	-0.025988605
EFD PC4	EFD PC3	1	0.038615907
EFD PC4	EFD PC4	0	1
EFD PC4	EFD PC5	1	0.004036359
EFD PC4	length	1	0.002566609
EFD PC4	length var	1	0.053473883
EFD PC4	major	1	0.030186425
EFD PC4	major var	1	0.023483807
EFD PC4	minor	1	-0.020866162
EFD PC4	minor var	1	0.055500729
EFD PC4	PH PC1	1	0.034251146
EFD PC4	PH PC2	3.97E-19	-0.315734488
EFD PC4	PH PC3	1.12E-47	0.475026897
EFD PC4	PH PC4	1.12E-14	0.280019735
EFD PC4	PH PC5	9.96E-24	0.348181973
EFD PC4	leaf mass per area	1	-0.027083755
EFD PC4	surface area	1	-0.006805337
EFD PC4	surface area var	1	0.044463157
EFD PC4	width	1	-0.035965231
EFD PC4	width var	1	0.040110472
EFD PC5	aspect ratio	0.004722791	0.145288112
EFD PC5	aspect ratio var	1	0.063249351
EFD PC5	dry weight	0.5122172	0.105558789
EFD PC5	EFD PC1	1	-0.000126612
EFD PC5	EFD PC2	1	0.004479738
EFD PC5	EFD PC3	1	0.011071327
EFD PC5	EFD PC4	1	0.004036359
EFD PC5	EFD PC5	0	1
EFD PC5	length	0.014324522	0.136832436
EFD PC5	length var	1	0.000725211
EFD PC5	major	5.56E-10	0.23556595
EFD PC5	major var	1	0.095397628
EFD PC5	minor	1	0.032044675
EFD PC5	minor var	1	0.022413796
EFD PC5	PH PC1	1	-0.022242935
EFD PC5	PH PC2	2.74E-07	-0.205370181
EFD PC5	PH PC3	5.54E-12	-0.255562925
EFD PC5	PH PC4	0.808180335	-0.10081387
EFD PC5	PH PC5	0.01247947	0.137909923
EFD PC5	leaf mass per area	1	0.00493166
EFD PC5	surface area	0.083641592	0.122267671
EFD PC5	surface area var	1	0.033023999
EFD PC5	width	1	0.018619212
EFD PC5	width var	1	0.049825449
length	aspect ratio	3.73E-07	0.203739506
length	aspect ratio var	1	0.073620781
length	dry weight	1.57E-92	0.624599502
length	EFD PC1	5.51E-08	-0.213617227
length	EFD PC2	1	0.06255817
length	EFD PC3	2.22E-05	-0.180800281
length	EFD PC4	1	0.002566609
length	EFD PC5	0.014324522	0.136832436
length	length	0	1
length	length var	1	-0.078019591
length	major	0	0.941363064
length	major var	1	0.032458064
length	minor	5.20E-36	0.419976253
length	minor var	1	0.008608056
length	PH PC1	1.04E-05	-0.18528244
length	PH PC2	1	-0.093178215
length	PH PC3	1	-0.042008871
length	PH PC4	1	-0.024839535
length	PH PC5	1	-0.073773844
length	leaf mass per area	1.08E-08	0.239094976
length	surface area	1.70E-113	0.673551661
length	surface area var	1	-0.042610661
length	width	1.64E-43	0.456511637
length	width var	1	-0.049418187
length var	aspect ratio	1	0.077323245
length var	aspect ratio var	1.85E-18	0.310682968
length var	dry weight	0.000304465	-0.164579398
length var	EFD PC1	0.415623522	-0.107497863
length var	EFD PC2	0.699845446	-0.102292797
length var	EFD PC3	1	0.035944106
length var	EFD PC4	1	0.053473883
length var	EFD PC5	1	0.000725211
length var	length	1	-0.078019591
length var	length var	0	1
length var	major	0.166750805	-0.11611917
length var	major var	4.26E-136	0.71791668
length var	minor	0.015237932	-0.136346798
length var	minor var	1	0.066098704
length var	PH PC1	0.212014388	-0.113908802
length var	PH PC2	0.442029087	0.106894211
length var	PH PC3	1	0.005270826
length var	PH PC4	1	-0.017616962
length var	PH PC5	1	-0.009895695
length var	leaf mass per area	0.383601999	-0.116992496
length var	surface area	0.008243305	-0.141103486
length var	surface area var	6.65E-18	0.306396311
length var	width	0.032788728	-0.130185872
length var	width var	1	0.069065014
major	aspect ratio	1	0.076194315
major	aspect ratio var	1	0.022842556
major	dry weight	8.72E-161	0.758781759
major	EFD PC1	1	0.029717497
major	EFD PC2	2.67E-07	0.205502166
major	EFD PC3	0.000241104	-0.165918652
major	EFD PC4	1	0.030186425
major	EFD PC5	5.56E-10	0.23556595
major	length	0	0.941363064
major	length var	0.166750805	-0.11611917
major	major	0	1
major	major var	1	-0.035530275
major	minor	5.73E-76	0.577404001
major	minor var	1	-0.029439268
major	PH PC1	1	0.046999846
major	PH PC2	0.000241629	-0.1659045
major	PH PC3	0.001164545	-0.155329085
major	PH PC4	1	-0.042213159
major	PH PC5	1	0.035058829
major	leaf mass per area	9.88E-11	0.262309549
major	surface area	1.54E-200	0.809797882
major	surface area var	1	-0.074471983
major	width	6.91E-87	0.608999148
major	width var	1	-0.035595013
major var	aspect ratio	1.28E-06	0.197124836
major var	aspect ratio var	1.31E-31	0.396251781
major var	dry weight	0.004933209	-0.145130599
major var	EFD PC1	1.12E-10	-0.242715649
major var	EFD PC2	0.007982384	-0.141348333
major var	EFD PC3	1	-0.00194521
major var	EFD PC4	1	0.023483807
major var	EFD PC5	1	0.095397628
major var	length	1	0.032458064
major var	length var	4.26E-136	0.71791668
major var	major	1	-0.035530275
major var	major var	0	1
major var	minor	8.26E-06	-0.18660873
major var	minor var	1	0.095878452
major var	PH PC1	2.43E-12	-0.258950886
major var	PH PC2	1	0.072176175
major var	PH PC3	1	-0.002196369
major var	PH PC4	1	-0.036262107
major var	PH PC5	1	-0.020667441
major var	leaf mass per area	1	-0.072965136
major var	surface area	0.007879541	-0.141446932
major var	surface area var	5.50E-47	0.472032271
major var	width	7.62E-07	-0.199925952
major var	width var	1	0.039274468
minor	aspect ratio	2.49E-145	-0.73387578
minor	aspect ratio var	0.003205328	-0.14813332
minor	dry weight	4.50E-267	0.871208371
minor	EFD PC1	3.33E-146	0.735328245
minor	EFD PC2	0.000634678	-0.159491888
minor	EFD PC3	0.030552636	-0.130765091
minor	EFD PC4	1	-0.020866162
minor	EFD PC5	1	0.032044675
minor	length	5.20E-36	0.419976253
minor	length var	0.015237932	-0.136346798
minor	major	5.73E-76	0.577404001
minor	major var	8.26E-06	-0.18660873
minor	minor	0	1
minor	minor var	0.020433977	-0.134019133
minor	PH PC1	8.66E-160	0.756739002
minor	PH PC2	1	0.025825082
minor	PH PC3	1	0.090715352
minor	PH PC4	0.13823526	-0.117819259
minor	PH PC5	1	-0.039630928
minor	leaf mass per area	6.30E-06	0.203104417
minor	surface area	0	0.939067312
minor	surface area var	0.378486753	-0.108409459
minor	width	0	0.98471295
minor	width var	6.17E-07	-0.201065517
minor var	aspect ratio	0.000140765	0.169388016
minor var	aspect ratio var	1.25E-72	0.567009534
minor var	dry weight	1	-0.087437935
minor var	EFD PC1	0.000312918	-0.164211858
minor var	EFD PC2	1	-0.047530614
minor var	EFD PC3	1	0.015682132
minor var	EFD PC4	1	0.055500729
minor var	EFD PC5	1	0.022413796
minor var	length	1	0.008608056
minor var	length var	1	0.066098704
minor var	major	1	-0.029439268
minor var	major var	1	0.095878452
minor var	minor	0.020433977	-0.134019133
minor var	minor var	0	1
minor var	PH PC1	4.47E-05	-0.176550967
minor var	PH PC2	1	0.006041734
minor var	PH PC3	1	0.050384605
minor var	PH PC4	1	-0.059135901
minor var	PH PC5	1	-0.013484593
minor var	leaf mass per area	1	-0.036054074
minor var	surface area	0.881547718	-0.099911798
minor var	surface area var	5.47E-99	0.64029457
minor var	width	0.00439728	-0.145816342
minor var	width var	2.90E-64	0.53921214
PH PC1	aspect ratio	6.39E-277	-0.877797899
PH PC1	aspect ratio var	3.65E-08	-0.215681138
PH PC1	dry weight	1.96E-58	0.518691108
PH PC1	EFD PC1	0	0.9743827
PH PC1	EFD PC2	1	-0.027705812
PH PC1	EFD PC3	0.396010682	-0.107969503
PH PC1	EFD PC4	1	0.034251146
PH PC1	EFD PC5	1	-0.022242935
PH PC1	length	1.04E-05	-0.18528244
PH PC1	length var	0.212014388	-0.113908802
PH PC1	major	1	0.046999846
PH PC1	major var	2.43E-12	-0.258950886
PH PC1	minor	8.66E-160	0.756739002
PH PC1	minor var	4.47E-05	-0.176550967
PH PC1	PH PC1	0	1
PH PC1	PH PC2	1	-0.026710994
PH PC1	PH PC3	1	0.003736712
PH PC1	PH PC4	1	-0.031575876
PH PC1	PH PC5	1	0.004895179
PH PC1	leaf mass per area	0.799967679	0.109047694
PH PC1	surface area	3.87E-67	0.549061847
PH PC1	surface area var	0.016235925	-0.135846707
PH PC1	width	1.27E-138	0.722397782
PH PC1	width var	1.47E-05	-0.183252024
PH PC2	aspect ratio	1	-0.066640625
PH PC2	aspect ratio var	1	-0.016734461
PH PC2	dry weight	1	-0.034953061
PH PC2	EFD PC1	1	0.05322343
PH PC2	EFD PC2	1.71E-08	-0.219415637
PH PC2	EFD PC3	4.56E-06	0.190022608
PH PC2	EFD PC4	3.97E-19	-0.315734488
PH PC2	EFD PC5	2.74E-07	-0.205370181
PH PC2	length	1	-0.093178215
PH PC2	length var	0.442029087	0.106894211
PH PC2	major	0.000241629	-0.1659045
PH PC2	major var	1	0.072176175
PH PC2	minor	1	0.025825082
PH PC2	minor var	1	0.006041734
PH PC2	PH PC1	1	-0.026710994
PH PC2	PH PC2	0	1
PH PC2	PH PC3	1	-0.037613859
PH PC2	PH PC4	1	0.031103561
PH PC2	PH PC5	1	0.051077965
PH PC2	leaf mass per area	0.299947883	0.119546865
PH PC2	surface area	1	-0.056655649
PH PC2	surface area var	1	0.031573389
PH PC2	width	1	0.032171097
PH PC2	width var	1	-0.039425086
PH PC3	aspect ratio	2.86E-20	-0.324164271
PH PC3	aspect ratio var	1	-0.004038108
PH PC3	dry weight	1	-0.008731974
PH PC3	EFD PC1	1	-0.037919775
PH PC3	EFD PC2	3.12E-106	-0.657431245
PH PC3	EFD PC3	1.84E-07	0.207456314
PH PC3	EFD PC4	1.12E-47	0.475026897
PH PC3	EFD PC5	5.54E-12	-0.255562925
PH PC3	length	1	-0.042008871
PH PC3	length var	1	0.005270826
PH PC3	major	0.001164545	-0.155329085
PH PC3	major var	1	-0.002196369
PH PC3	minor	1	0.090715352
PH PC3	minor var	1	0.050384605
PH PC3	PH PC1	1	0.003736712
PH PC3	PH PC2	1	-0.037613859
PH PC3	PH PC3	0	1
PH PC3	PH PC4	1	0.001976708
PH PC3	PH PC5	1	-0.001946328
PH PC3	leaf mass per area	1	-0.071688256
PH PC3	surface area	1	0.006304299
PH PC3	surface area var	1	0.095357708
PH PC3	width	1	0.086492095
PH PC3	width var	1	0.015201028
PH PC4	aspect ratio	0.45773088	0.106550789
PH PC4	aspect ratio var	1	-0.094805433
PH PC4	dry weight	1	-0.056933957
PH PC4	EFD PC1	0.202901103	-0.114316056
PH PC4	EFD PC2	2.41E-06	0.193610603
PH PC4	EFD PC3	0.198981734	0.114496444
PH PC4	EFD PC4	1.12E-14	0.280019735
PH PC4	EFD PC5	0.808180335	-0.10081387
PH PC4	length	1	-0.024839535
PH PC4	length var	1	-0.017616962
PH PC4	major	1	-0.042213159
PH PC4	major var	1	-0.036262107
PH PC4	minor	0.13823526	-0.117819259
PH PC4	minor var	1	-0.059135901
PH PC4	PH PC1	1	-0.031575876
PH PC4	PH PC2	1	0.031103561
PH PC4	PH PC3	1	0.001976708
PH PC4	PH PC4	0	1
PH PC4	PH PC5	1	0.00952491
PH PC4	leaf mass per area	1	0.04919978
PH PC4	surface area	1	-0.094399448
PH PC4	surface area var	1	-0.037438042
PH PC4	width	0.296629658	-0.110751646
PH PC4	width var	1	-0.023682178
PH PC5	aspect ratio	0.241314267	0.11270125
PH PC5	aspect ratio var	1	-0.038183839
PH PC5	dry weight	1	-0.035944942
PH PC5	EFD PC1	0.106780776	0.120123928
PH PC5	EFD PC2	5.55E-18	0.307007507
PH PC5	EFD PC3	1.22E-09	0.231970116
PH PC5	EFD PC4	9.96E-24	0.348181973
PH PC5	EFD PC5	0.01247947	0.137909923
PH PC5	length	1	-0.073773844
PH PC5	length var	1	-0.009895695
PH PC5	major	1	0.035058829
PH PC5	major var	1	-0.020667441
PH PC5	minor	1	-0.039630928
PH PC5	minor var	1	-0.013484593
PH PC5	PH PC1	1	0.004895179
PH PC5	PH PC2	1	0.051077965
PH PC5	PH PC3	1	-0.001946328
PH PC5	PH PC4	1	0.00952491
PH PC5	PH PC5	0	1
PH PC5	leaf mass per area	1	-0.075340172
PH PC5	surface area	1	-0.011831908
PH PC5	surface area var	1	-0.025078054
PH PC5	width	1	-0.076018174
PH PC5	width var	1	-0.011795113
leaf mass per area	aspect ratio	1	-0.055170052
leaf mass per area	aspect ratio var	1	-0.046146536
leaf mass per area	dry weight	1.64E-52	0.529313722
leaf mass per area	EFD PC1	1	0.097991536
leaf mass per area	EFD PC2	1	0.075375378
leaf mass per area	EFD PC3	1	-0.064642399
leaf mass per area	EFD PC4	1	-0.027083755
leaf mass per area	EFD PC5	1	0.00493166
leaf mass per area	length	1.08E-08	0.239094976
leaf mass per area	length var	0.383601999	-0.116992496
leaf mass per area	major	9.88E-11	0.262309549
leaf mass per area	major var	1	-0.072965136
leaf mass per area	minor	6.30E-06	0.203104417
leaf mass per area	minor var	1	-0.036054074
leaf mass per area	PH PC1	0.799967679	0.109047694
leaf mass per area	PH PC2	0.299947883	0.119546865
leaf mass per area	PH PC3	1	-0.071688256
leaf mass per area	PH PC4	1	0.04919978
leaf mass per area	PH PC5	1	-0.075340172
leaf mass per area	leaf mass per area	0	1
leaf mass per area	surface area	5.18E-09	0.24290794
leaf mass per area	surface area var	1	-0.061034448
leaf mass per area	width	6.32E-08	0.229726758
leaf mass per area	width var	1	-0.032145122
surface area	aspect ratio	2.52E-50	-0.486235402
surface area	aspect ratio var	1	-0.097367941
surface area	dry weight	0	0.933988487
surface area	EFD PC1	1.19E-60	0.526350903
surface area	EFD PC2	1	-0.031659154
surface area	EFD PC3	0.002018895	-0.151459591
surface area	EFD PC4	1	-0.006805337
surface area	EFD PC5	0.083641592	0.122267671
surface area	length	1.70E-113	0.673551661
surface area	length var	0.008243305	-0.141103486
surface area	major	1.54E-200	0.809797882
surface area	major var	0.007879541	-0.141446932
surface area	minor	0	0.939067312
surface area	minor var	0.881547718	-0.099911798
surface area	PH PC1	3.87E-67	0.549061847
surface area	PH PC2	1	-0.056655649
surface area	PH PC3	1	0.006304299
surface area	PH PC4	1	-0.094399448
surface area	PH PC5	1	-0.011831908
surface area	leaf mass per area	5.18E-09	0.24290794
surface area	surface area	0	1
surface area	surface area var	1	-0.091329272
surface area	width	0	0.93864649
surface area	width var	0.002179136	-0.150914874
surface area var	aspect ratio	1	0.080406788
surface area var	aspect ratio var	1	0.097096038
surface area var	dry weight	1	-0.077500071
surface area var	EFD PC1	0.109474484	-0.11990329
surface area var	EFD PC2	0.000916799	-0.156982421
surface area var	EFD PC3	1	0.067783092
surface area var	EFD PC4	1	0.044463157
surface area var	EFD PC5	1	0.033023999
surface area var	length	1	-0.042610661
surface area var	length var	6.65E-18	0.306396311
surface area var	major	1	-0.074471983
surface area var	major var	5.50E-47	0.472032271
surface area var	minor	0.378486753	-0.108409459
surface area var	minor var	5.47E-99	0.64029457
surface area var	PH PC1	0.016235925	-0.135846707
surface area var	PH PC2	1	0.031573389
surface area var	PH PC3	1	0.095357708
surface area var	PH PC4	1	-0.037438042
surface area var	PH PC5	1	-0.025078054
surface area var	leaf mass per area	1	-0.061034448
surface area var	surface area	1	-0.091329272
surface area var	surface area var	0	1
surface area var	width	0.048673971	-0.126901084
surface area var	width var	2.06E-28	0.377708212
width	aspect ratio	7.90E-128	-0.702618292
width	aspect ratio var	0.001515693	-0.153487472
width	dry weight	4.03E-273	0.875578123
width	EFD PC1	2.04E-125	0.69796221
width	EFD PC2	0.003171376	-0.148210752
width	EFD PC3	0.087850338	-0.121839528
width	EFD PC4	1	-0.035965231
width	EFD PC5	1	0.018619212
width	length	1.64E-43	0.456511637
width	length var	0.032788728	-0.130185872
width	major	6.91E-87	0.608999148
width	major var	7.62E-07	-0.199925952
width	minor	0	0.98471295
width	minor var	0.00439728	-0.145816342
width	PH PC1	1.27E-138	0.722397782
width	PH PC2	1	0.032171097
width	PH PC3	1	0.086492095
width	PH PC4	0.296629658	-0.110751646
width	PH PC5	1	-0.076018174
width	leaf mass per area	6.32E-08	0.229726758
width	surface area	0	0.93864649
width	surface area var	0.048673971	-0.126901084
width	width	0	1
width	width var	0.153574637	-0.116868102
width var	aspect ratio	1.22E-07	0.209589576
width var	aspect ratio var	4.78E-18	0.30750812
width var	dry weight	0.065473346	-0.124525901
width var	EFD PC1	0.000119368	-0.170436989
width var	EFD PC2	1	0.067742865
width var	EFD PC3	0.225467929	0.113336309
width var	EFD PC4	1	0.040110472
width var	EFD PC5	1	0.049825449
width var	length	1	-0.049418187
width var	length var	1	0.069065014
width var	major	1	-0.035595013
width var	major var	1	0.039274468
width var	minor	6.17E-07	-0.201065517
width var	minor var	2.90E-64	0.53921214
width var	PH PC1	1.47E-05	-0.183252024
width var	PH PC2	1	-0.039425086
width var	PH PC3	1	0.015201028
width var	PH PC4	1	-0.023682178
width var	PH PC5	1	-0.011795113
width var	leaf mass per area	1	-0.032145122
width var	surface area	0.002179136	-0.150914874
width var	surface area var	2.06E-28	0.377708212
width var	width	0.153574637	-0.116868102
width var	width var	0	1
