# Supplementary material for: Morphometrics Reveals Complex and Heritable Apple Leaf Shapes
Source: Front Plant Sci. 2018 Jan 4;8:2185. doi: 10.3389/fpls.2017.02185 (PMC5758599; doi:10.3389/fpls.2017.02185)
Supplement: Table S4 — Comparison of leaf phenotypes between accessions based on species. Bonferroni-adjusted p-values resulting from a Mann-Whitney U-test estimating the difference between accessions based on species (M. domestica/M. sieversii) for the leaf phenotypes examined. [file Table4.csv]

phenotype	M. domestica/ M. sieversii p-value (Bonferroni-corrected)
EFD PC1	1
EFD PC2	0.004048534
EFD PC3	1
EFD PC4	1
EFD PC5	0.003316918
PH PC1	0.683551321
PH PC2	1
PH PC3	1.06E-05
PH PC4	1
PH PC5	2.99E-05
dry weight	0.004296286
leaf mass per area	0.318844203
surface area	0.002547523
surface area var	1
length	0.21019243
length var	1
width	0.000206938
width var	1
minor	0.000413503
minor var	1
major	0.974530433
major var	1
aspect ratio	0.023214743
aspect ratio var	1
