# Supplementary material for: Morphometrics Reveals Complex and Heritable Apple Leaf Shapes
Source: Front Plant Sci. 2018 Jan 4;8:2185. doi: 10.3389/fpls.2017.02185 (PMC5758599; doi:10.3389/fpls.2017.02185)
Supplement: Table S5 — Positional information for significant GWAS results. Additional information about significant SNPs are included such as p-value, marker R2, minor and major allele, minor and major effect and MAF. [file Table5.CSV]

Trait	Marker	Chr	Pos	p	MarkerR2	Minor	Minor_Effect	Minor Obs	Major	Major Effect	Major Obs	Het	Het Effect	Het Obs	MAF
EFD PC1	S7_14057829	7	14057829	2.83E-07	0.037760727	A	0.22989384	2	T	-0.005713638	370	W	0	444	0.274509804
EFD PC3	S1_33244662	1	33244662	2.59E-07	0.037928011	A	0.075041551	1	G	-0.002948631	384	R	0	431	0.265318627
EFD PC3	S2_7167203	2	7167203	1.92E-08	0.044569433	A	0.046259766	4	G	0.000276223	701	R	0	111	0.072916667
EFD PC3	S4_9336777	4	9336777	5.95E-09	0.047580953	A	0.10038686	1	G	0.001067145	253	R	0	562	0.345588235
EFD PC3	S4_9336793	4	9336793	5.87E-09	0.047618053	A	0.100392527	1	C	0.001094629	254	M	0	561	0.34497549
EFD PC3	S7_14057813	7	14057813	6.70E-09	0.047278339	A	0.053503017	3	T	0.002357173	310	W	0	503	0.311887255
EFD PC3	S7_14057829	7	14057829	1.90E-07	0.038707243	A	0.056556363	2	T	0.002512597	370	W	0	444	0.274509804
EFD PC3	S10_33021752	10	33021752	4.24E-07	0.036671566	G	0.059925132	2	T	-0.000117885	663	K	0	151	0.09497549
EFD PC3	S10_33021772	10	33021772	4.24E-07	0.036671566	C	0.059925132	2	T	-0.000117885	663	Y	0	151	0.09497549
EFD PC3	S10_33021786	10	33021786	4.24E-07	0.036671566	C	0.059925132	2	T	-0.000117885	663	Y	0	151	0.09497549
EFD PC3	S12_9162531	12	9162531	8.49E-09	0.046667381	A	0.046943654	4	G	-0.001776483	552	R	0	260	0.164215686
EFD PC3	S13_2561476	13	2561476	4.65E-09	0.048218751	A	0.06834416	2	T	0.004023938	668	W	0	146	0.091911765
EFD PC3	S13_11744890	13	11744890	2.80E-08	0.043603462	A	0.064662291	2	G	0.002484585	679	R	0	135	0.085171569
EFD PC3	S17_1595328	17	1595328	5.66E-09	0.047712972	C	0.098671993	1	T	-0.001828181	729	Y	0	86	0.053921569
EFD PC3	S18_6723804	18	6723804	4.92E-09	0.048069872	C	0.10031187	1	T	0.001635826	116	Y	0	699	0.429534314
EFD PC3	S18_87574849	18	87574849	1.01E-07	0.040319382	C	0.051022551	3	G	0.000420043	600	S	0	213	0.134191176
PH PC4	S10_27087002	10	27087002	3.43E-08	0.043124074	C	-11.74658382	5	G	-0.116796148	701	S	0	110	0.073529412
PH PC4	S10_27106339	10	27106339	3.53E-08	0.043054062	G	-11.70996329	5	T	0.001703193	704	K	0	107	0.071691176
leaf mass per area	S1_7234687	1	7234687	3.15E-07	0.043982383	A	0.007057058	1	G	-1.75E-05	559	R	0	139	0.100858369
leaf mass per area	S2_3700705	2	3700705	1.13E-07	0.04707071	C	0.007246952	1	G	0.000243097	621	S	0	77	0.056509299
leaf mass per area	S3_18865039	3	18865039	3.05E-07	0.044079729	C	0.0070373	1	T	-4.38E-05	601	Y	0	97	0.070815451
leaf mass per area	S3_18865048	3	18865048	3.05E-07	0.044079729	A	0.0070373	1	G	-4.38E-05	601	R	0	97	0.070815451
leaf mass per area	S3_18865054	3	18865054	2.27E-07	0.044968817	A	0.007030783	1	G	-9.72E-05	424	R	0	274	0.197424893
leaf mass per area	S3_18865092	3	18865092	1.99E-07	0.045370527	A	0.007025675	1	T	-0.000113261	428	W	0	270	0.194563662
leaf mass per area	S6_6548794	6	6548794	2.71E-07	0.044435066	C	0.007023072	1	T	-0.000109775	630	Y	0	68	0.050071531
leaf mass per area	S7_14985838	7	14985838	2.70E-07	0.044453099	A	0.007116106	1	G	0.000100246	615	R	0	83	0.060801144
leaf mass per area	S9_18897545	9	18897545	1.93E-07	0.045463903	A	0.006933817	1	G	-0.000175219	630	R	0	68	0.050071531
leaf mass per area	S12_2599755	12	2599755	2.31E-07	0.044923128	A	0.006959943	1	G	-0.000119126	600	R	0	98	0.071530758
leaf mass per area	S12_2875081	12	2875081	2.92E-07	0.044212741	A	0.00700981	1	G	-6.85E-05	610	R	0	88	0.064377682
leaf mass per area	S15_48974306	15	48974306	3.11E-07	0.044026896	C	0.007038283	1	G	-3.53E-05	595	S	0	103	0.075107296
width var	S1_5231105	1	5231105	1.49E-09	0.068320398	A	25.48393591	1	C	0.045748214	300	M	0	515	0.316789216
width var	S6_21230247	6	21230247	1.30E-09	0.068804305	C	25.28413276	1	T	-0.258444545	728	Y	0	87	0.054534314
width var	S7_20529860	7	20529860	1.49E-09	0.068317211	A	25.51240345	1	C	0.045411908	575	M	0	240	0.148284314
width var	S7_20529908	7	20529908	1.49E-09	0.068317211	A	25.51240345	1	G	0.045411908	575	R	0	240	0.148284314
width var	S8_9370617	8	9370617	1.19E-09	0.069092584	C	25.68127995	1	T	0.210980498	319	Y	0	496	0.305147059
width var	S8_9370647	8	9370647	1.19E-09	0.069092584	C	25.68127995	1	T	0.210980498	319	Y	0	496	0.305147059
width var	S15_38493217	15	38493217	1.46E-09	0.06839214	A	25.54388994	1	G	0.119928291	717	R	0	98	0.06127451
width var	S15_38493221	15	38493221	1.49E-09	0.068320194	A	25.51868846	1	G	0.072708189	719	R	0	96	0.06004902
width var	S17_4084876	17	4084876	3.71E-10	0.073128268	A	24.93072155	1	T	-0.607823932	658	W	0	157	0.097426471
width var	S17_23055349	17	23055349	9.33E-10	0.069938901	G	25.78544262	1	T	0.336100501	586	K	0	229	0.141544118
width var	S18_9197912	18	9197912	1.44E-09	0.06844395	C	25.56277947	1	G	0.10056692	596	S	0	219	0.135416667
EFD PC3	S1_16040767	1	16040767	7.20E-09	0.047093868	C	0.099817663	1	A	-0.000697128	635	M	0	180	0.111519608
EFD PC3	S1_16040782	1	16040782	7.95E-09	0.046835932	C	0.100158392	1	A	-0.000123343	626	M	0	189	0.117034314
EFD PC3	S4_9336818	4	9336818	5.87E-09	0.047618053	G	0.100392527	1	A	0.001094629	254	R	0	561	0.34497549
EFD PC3	S4_20837364	4	20837364	3.12E-09	0.049242052	G	0.043102355	5	A	-0.002278966	692	R	0	119	0.079044118
EFD PC3	S10_33021810	10	33021810	4.24E-07	0.036671566	C	0.059925132	2	A	-0.000117885	663	M	0	151	0.09497549
EFD PC3	S12_19393888	12	19393888	5.80E-08	0.04174253	T	0.067456412	2	C	-0.000112852	713	Y	0	101	0.064338235
EFD PC3	S17_1678938	17	1678938	2.74E-09	0.049579154	G	0.097322349	1	A	-0.003239108	733	R	0	82	0.051470588
EFD PC3	S17_4569327	17	4569327	2.36E-07	0.038159881	T	0.029498957	10	C	0.00163738	649	Y	0	157	0.108455882
EFD PC3	S17_15848936	17	15848936	4.17E-09	0.048496507	G	0.100088013	1	A	-0.001480794	376	R	0	439	0.270220588
EFD PC3	S18_39265418	18	39265418	1.84E-08	0.044676579	T	0.065622587	2	C	-0.000888494	422	Y	0	392	0.242647059
EFD PC3	S18_51548255	18	51548255	2.27E-10	0.056013569	T	0.075389674	2	C	0.001497579	191	Y	0	623	0.384191176
EFD PC3	S18_85482786	18	85482786	1.53E-07	0.039259139	T	0.061523945	2	G	0.000329111	451	K	0	363	0.224877451
EFD PC3	S18_110856726	18	110856726	5.52E-09	0.047775952	T	0.100803353	1	A	0.001221172	578	W	0	237	0.146446078
leaf mass per area	S1_7234679	1	7234679	3.15E-07	0.043982383	G	0.007057058	1	A	-1.75E-05	559	R	0	139	0.100858369
leaf mass per area	S1_7234686	1	7234686	3.13E-07	0.044001994	T	0.007079922	1	A	2.27E-05	555	W	0	143	0.103719599
leaf mass per area	S6_6765216	6	6765216	3.16E-07	0.043976946	T	0.007075514	1	C	2.36E-05	627	Y	0	71	0.052217454
leaf mass per area	S8_7591799	8	7591799	2.80E-07	0.044342242	G	0.007000394	1	A	-7.74E-05	563	R	0	135	0.097997139
leaf mass per area	S9_18897546	9	18897546	1.93E-07	0.045463903	T	0.006933817	1	G	-0.000175219	630	K	0	68	0.050071531
leaf mass per area	S12_2599754	12	2599754	2.31E-07	0.044923128	G	0.006959943	1	A	-0.000119126	600	R	0	98	0.071530758
leaf mass per area	S12_2875079	12	2875079	2.66E-07	0.044498464	T	0.007022549	1	C	-6.95E-05	513	Y	0	185	0.133762518
leaf mass per area	S14_16895798	14	16895798	3.06E-07	0.044071477	T	0.007088598	1	C	4.52E-05	602	Y	0	96	0.070100143
leaf mass per area	S15_48974300	15	48974300	3.11E-07	0.044026896	G	0.007038283	1	C	-3.53E-05	595	S	0	103	0.075107296
leaf mass per area	S17_1752929	17	1752929	1.39E-07	0.046445248	G	0.007003748	1	C	-0.000163261	508	S	0	190	0.137339056
leaf mass per area	S17_1752972	17	1752972	1.78E-07	0.045705617	T	0.007034946	1	C	-0.000134255	232	Y	0	466	0.334763948
width var	S3_7321723	3	7321723	1.27E-09	0.068866634	T	25.43225567	1	C	-0.170096665	387	Y	0	428	0.263480392
width var	S7_20529924	7	20529924	1.49E-09	0.068317211	T	25.51240345	1	C	0.045411908	575	Y	0	240	0.148284314
width var	S10_31172600	10	31172600	1.85E-07	0.051807883	T	15.53351016	2	C	-0.103909568	611	Y	0	203	0.126838235
width var	S11_33287797	11	33287797	4.71E-07	0.048626979	G	15.10020738	2	A	0.318723286	319	R	0	495	0.305759804
width var	S18_51270468	18	51270468	1.02E-07	0.053833273	T	16.00726618	2	C	0.163492333	601	Y	0	213	0.132965686
