# Supplementary material for: Morphometrics Reveals Complex and Heritable Apple Leaf Shapes
Source: Front Plant Sci. 2018 Jan 4;8:2185. doi: 10.3389/fpls.2017.02185 (PMC5758599; doi:10.3389/fpls.2017.02185)
Supplement: Table S6 — Genes found within ±5 kb of SNPs with significant GWAS associations. Results are listed according to the Genome Database for Rosaceae GBrowse (accessed January 27, 2017). Overlapping mRNA, length, contig, GO category, GO term accession, GO term name, InterPro Term, InterPro Description, and NCBI sequence with Max Score when BLASTed using NCBI are reported. [file Table6.XLSX]

## Sheet: sig_gwas_significant_results_MA
Trait	Marker	Chr	Pos	p	range (-5,000)	range(+5,000)	# (beginning at low end of range)	mRNA Name	Length (bp)	Contig	GO Category	GO Term Accession	GO Term Name	InterPro Term	InterPro Description	Max Score BLAST	NCBI Reference Sequence
EFD PC1	S7_14057829	7	14057829	2.83004e-07	14052829	14062829	NA
EFD PC3	S1_16040767	1	16040767	7.19506e-09	16035767	16045767	1	MDP0000168790	1971	MDC005220.509	Molecular Function	GO:0008171	O-methyltransferase activity	IPR001077	O-methyltransferase, family 2	PREDICTED: Malus x domestica caffeic acid 3-O-methyltransferase 1-like (LOC103406249), mRNA	XM_008345250.1
												GO:0008168	methyltransferase activity	IPR011991	Winged helix-turn-helix transcription repressor DNA-binding
												GO:0046983	protein dimerization activity	IPR012967	Plant methyltransferase dimerisation
														IPR016461	O-methyltransferase, COMT, eukaryota
EFD PC3	S1_16040782	1	16040782	7.95468e-09	16035782	16045782	same as S1_16040767	MDP0000168790
EFD PC3	S1_33244662	1	33244662	2.586e-07	33239662	33249662	1	MDP0000266452	3777	MDC001167.331	Molecular Function	GO:0005515	protein binding	IPR009057	Homeodomain-like	PREDICTED: Malus x domestica uncharacterized LOC103442253 (LOC103442253), transcript variant X3, mRNA	XM_017334340.1
														IPR024752	Myb/SANT-like domain
							2	MDP0000266451	5637	MDC001167.331	Molecular Function	GO:0004672	protein kinase activity	IPR000719	Protein kinase, catalytic domain	PREDICTED: Pyrus x bretschneideri L-type lectin-domain containing receptor kinase IX.1-like (LOC103953421), mRNA	XM_018649587.1
												GO:0005524	ATP binding	IPR000985	Legume lectin, alpha chain, conserved site
												GO:0005488	binding	IPR001220	Legume lectin domain
												GO:0004674	protein serine/threonine kinase activity	IPR002290	Serine/threonine- / dual-specificity protein kinase, catalytic domain
												GO:0004713	protein tyrosine kinase activity	IPR008271	Serine/threonine-protein kinase, active site
											Biological Process	GO:0006468	protein phosphorylation	IPR008985	Concanavalin A-like lectin/glucanase
														IPR011009	Protein kinase-like domain
														IPR013320	Concanavalin A-like lectin/glucanase, subgroup
														IPR017441	Protein kinase, ATP binding site
														IPR019825	Legume lectin, beta chain, Mn/Ca-binding site
														IPR020635	Tyrosine-protein kinase, catalytic domain
EFD PC3	S10_33021752	10	33021752	4.23588e-07	33016752	33026752	1	MDP0000555589	837	MDC024710.24	Molecular Function	GO:0004097	catechol oxidase activity	IPR022740	Polyphenol oxidase, C-terminal	PREDICTED: Malus x domestica polyphenol oxidase, chloroplastic-like (LOC103446444), mRNA	XM_008385562.2
											Biological Process	GO:0055114	oxidation-reduction process
EFD PC3	S10_33021772	10	33021772	4.23588e-07	33016772	33026772	same as S10_33021752	MDP0000555589
EFD PC3	S10_33021786	10	33021786	4.23588e-07	33016786	33026786	same as S10_33021752	MDP0000555589
EFD PC3	S10_33021810	10	33021810	4.23588e-07	33016810	33026810	same as S10_33021752	MDP0000555589
EFD PC3	S12_19393888	12	19393888	5.80191e-08	19388888	19398888	1	MDP0000168714	4255	MDC004842.175	Biological Process	GO:0008219	cell death	IPR004326	Mlo-related protein	PREDICTED: Malus x domestica MLO-like protein 6 (LOC103450066), transcript variant X2, mRNA	XM_017336478.1
											Cellular Component	GO:0016021	integral to membrane
EFD PC3	S12_9162531	12	9162531	8.49399e-09	9157531	9167531	1	MDP0000666968	8919	MDC024947.10	Biological Process	GO:0006810	transport	IPR007231	Nucleoporin interacting component Nup93/Nic96	PREDICTED: Malus x domestica nuclear pore complex protein NUP93A (LOC103449755), mRNA	XM_008389082.2
											Cellular Component	GO:0005643	nuclear pore
EFD PC3	S13_11744890	13	11744890	2.80409e-08	11739890	11749890	1	MDP0000836932	774	MDC009067.535	NA	NA	NA	NA	NA	PREDICTED: Malus x domestica cyclic nucleotide-gated ion channel 1-like (LOC103433411), transcript variant X2, mRNA	XM_017331626.1
							2	MDP0000193683	3155	MDC009067.535	Molecular Function	GO:0003824	catalytic activity	IPR000891	Pyruvate carboxyltransferase	PREDICTED: Malus x domestica 2-isopropylmalate synthase A-like (LOC103409760), mRNA	XM_008348555.2
														IPR013785	Aldolase-type TIM barrel
EFD PC3	S13_2561476	13	2561476	4.64588e-09	2556476	2566476	1	MDP0000743350	1653	MDC001812.244	Molecular Function	GO:0003700	sequence-specific DNA binding transcription factor activity	IPR001471	AP2/ERF domain	PREDICTED: Malus x domestica ethylene-responsive transcription factor ERF118-like (LOC103430641), transcript variant X2, mRNA	XM_008368790.2
												GO:0003677	DNA binding	IPR016177	DNA-binding, integrase-type
EFD PC3	S17_15848936	17	15848936	4.17055e-09	15843936	15853936	NA
EFD PC3	S17_1595328	17	1595328	5.65532e-09	1590328	1600328	1	MDP0000312625	879	MDC021003.320	Molecular Function	GO:0005488	binding	IPR002885	Pentatricopeptide repeat	PREDICTED: Malus x domestica putative pentatricopeptide repeat-containing protein At3g01580 (LOC103425805), mRNA	XM_017329706.1
														IPR011990	Tetratricopeptide-like helical
							2	MDP0000208843	2233	MDC018590.64	NA	NA	NA	IPR002549	Uncharacterised protein family UPF0118	PREDICTED: Malus x domestica uncharacterized LOC103404274 (LOC103404274), mRNA	XM_008343169.2
							3	MDP0000694848	1223	MDC018590.64	Molecular Function	GO:0005515	protein binding	IPR000225	Armadillo	PREDICTED: Malus x domestica U-box domain-containing protein 6 (LOC103404272), mRNA	XM_008343167.2
												GO:0005488	binding	IPR011989	Armadillo-like helical
														IPR016024	Armadillo-type fold
EFD PC3	S17_1678938	17	1678938	2.73906e-09	1673938	1683938	1	MDP0000261713	21629	MDC018296.41	NA	NA	NA	NA	NA	PREDICTED: Malus x domestica uncharacterized LOC103404285 (LOC103404285), mRNA	XM_017323967.1
EFD PC3	S17_4569327	17	4569327	2.36105e-07	4564327	4574327	NA
EFD PC3	S18_110856726	18	110856726	5.51851e-09	110851726	110861726	NA
EFD PC3	S18_39265418	18	39265418	1.84482e-08	39260418	39270418	NA
EFD PC3	S18_51548255	18	51548255	2.2715e-10	51543255	51553255	NA
EFD PC3	S18_6723804	18	6723804	4.92265e-09	6718804	6728804	NA
EFD PC3	S18_85482786	18	85482786	1.53412e-07	85477786	85487786	NA
EFD PC3	S18_87574849	18	87574849	1.01262e-07	87569849	87579849	NA
EFD PC3	S2_7167203	2	7167203	1.92354e-08	7162203	7172203	1	MDP0000246957	2786	MDC000523.240	NA	NA	NA	NA	NA	PREDICTED: Malus x domestica protein trichome birefringence-like 16 (LOC103451256), transcript variant X4, mRNA	XM_008390700.2
							2	MDP0000134259	4912	MDC000523.240	Molecular Function	GO:0005515	protein binding	IPR002035	von Willebrand factor, type A	PREDICTED: Malus x domestica inter-alpha-trypsin inhibitor heavy chain H3 (LOC103451282), mRNA	XM_008390706.2
							3	MDP0000134260	3512	MDC000523.240	NA	NA	NA	IPR005178	Organic solute transporter Ost-alpha	PREDICTED: Malus x domestica protein LAZ1 homolog 2 (LOC103451293), mRNA	XM_008390715.2
EFD PC3	S4_20837364	4	20837364	3.12201e-09	20832364	20842364	1	MDP0000304608	10225	MDC017533.214	Biological Process	GO:0006886	intracellular protein transport	IPR006895	Zinc finger, Sec23/Sec24-type	PREDICTED: Malus x domestica protein transport protein Sec24-like At3g07100 (LOC103433846), transcript variant X5, mRNA	XM_008372135.2
												GO:0006888	ER to Golgi vesicle-mediated transpor	IPR006896	Sec23/Sec24, trunk domain
											Molecular Function	GO:0008270	zinc ion binding	IPR006900	Sec23/Sec24, helical domain
											Cellular Component	GO:0030127	COPII vesicle coat	IPR012990	Sec23/Sec24 beta-sandwich
EFD PC3	S4_9336777	4	9336777	5.95322e-09	9331777	9341777	1	MDP0000260328	1985	MDC012546.186	Molecular Function	GO:0000166	nucleotide binding	IPR012677	Nucleotide-binding, alpha-beta plait	PREDICTED: Malus x domestica RNA-binding protein CP29B, chloroplastic-like (LOC103433241), mRNA	XM_008371475.2
							2	MDP0000316458	8110	MDC024573.19	Molecular Function	GO:0016787	hydrolase activity	IPR000407	Nucleoside phosphatase GDA1/CD39	Malus x domestica metacontig of the Co-Gene region, cultivar Procats28, columnar allele	HF968765.1
EFD PC3	S4_9336793	4	9336793	5.86795e-09	9331793	9341793	same as S4_9336777	MDP0000260328
							same as S4_9336777	MDP0000316458
EFD PC3	S4_9336818	4	9336818	5.86795e-09	9331818	9341818	same as S4_9336777	MDP0000260328
							same as S4_9336777	MDP0000316458
EFD PC3	S7_14057813	7	14057813	6.6968e-09	14052813	14062813	NA
EFD PC3	S7_14057829	7	14057829	1.90477e-07	14052829	14062829	NA
PH PC4	S10_27087002	10	27087002	3.43392e-08	27082002	27092002	1	MDP0000222705	3591	MDC020558.319	NA	NA	NA	IPR012438	Protein of unknown function DUF1639	PREDICTED: Malus x domestica espin-like (LOC103445959), mRNA	XM_008385011.2
PH PC4	S10_27106339	10	27106339	3.52902e-08	27101339	27111339	1	MDP0000930936	387	MDC010200.469	Molecular Function	GO:0004672	protein kinase activity	IPR001245	Serine-threonine/tyrosine-protein kinase catalytic domain	PREDICTED: Malus x domestica leucine-rich repeat receptor-like serine/threonine-protein kinase BAM3 (LOC103412306), mRNA	XM_008350887.2
											Biological Process	GO:0006468	protein phosphorylation	IPR011009	Protein kinase-like domain
							2	MDP0000930939	753	MDC010200.469	Molecular Function	GO:0003676	nucleic acid binding	IPR002052	DNA methylase, N-6 adenine-specific, conserved site	PREDICTED: Malus x domestica hemK methyltransferase family member 2-like (LOC103412304), mRNA	XM_008350885.2
												GO:0008168	methyltransferase activity	IPR004557	Putative methylase
											Biological Process	GO:0032259	methylation	IPR007848	Methyltransferase small
							3	MDP0000259036	7088	MDC010200.469	Molecular Function	GO:0005515	protein binding	IPR001487	Bromodomain	PREDICTED: Malus x domestica plasma membrane-associated cation-binding protein 1 (LOC103445964), transcript variant X2, mRNA	XM_008385018.2
														IPR008469	DREPP plasma membrane polypeptide
leaf mass per area	S1_7234679	1	7234679	3.15478e-07	7229679	7239679	1	MDP0000520923	1444	MDC015951.118	Cellular Component	GO:0005615	extracellular space	IPR006040	Allergen Ole e 1, conserved site	PREDICTED: Malus x domestica olee1-like protein (LOC103406085), mRNA	XM_008345102.2
														IPR006041	Pollen Ole e 1 allergen/extensin
leaf mass per area	S1_7234686	1	7234686	3.13424e-07	7229686	7239686	same as S1_7234679	MDP0000520923
leaf mass per area	S1_7234687	1	7234687	3.15478e-07	7229687	7239687	same as S1_7234679	MDP0000520923
leaf mass per area	S12_2599754	12	2599754	2.30643e-07	2594754	2604754	NA
leaf mass per area	S12_2599755	12	2599755	2.30643e-07	2594755	2604755	NA
leaf mass per area	S12_2875079	12	2875079	2.65662e-07	2870079	2880079	NA
leaf mass per area	S12_2875081	12	2875081	2.92179e-07	2870081	2880081	NA
leaf mass per area	S14_16895798	14	16895798	3.06254e-07	16890798	16900798	NA
leaf mass per area	S15_48974300	15	48974300	3.10835e-07	48969300	48979300	1	MDP0000281060	14103	MDC007667.245	Molecular Function	GO:0042578	phosphoric ester hydrolase activity	IPR002013	Synaptojanin, N-terminal	Malus x domestica metacontig of the Co-Gene region, cultivar Procats28, columnar allele	HF968765.1
leaf mass per area	S15_48974306	15	48974306	3.10835e-07	48969306	48979306	same as S15_48974300	MDP0000281060
leaf mass per area	S17_1752929	17	1752929	1.39029e-07	1747929	1757929	NA
leaf mass per area	S17_1752972	17	1752972	1.77782e-07	1747972	1757972	NA
leaf mass per area	S2_3700705	2	3700705	1.12945e-07	3695705	3705705	1	MDP0000273540	2413	MDC005711.513	NA	NA	NA	NA	NA	PREDICTED: Pyrus x bretschneideri protein pleiotropic regulator PRL2-like (LOC103937864), mRNA	XM_018645126.1
							2	MDP0000873812	1923	MDC005711.513	Molecular Function	GO:0004252	serine-type endopeptidase activity	IPR000209	Peptidase S8/S53, subtilisin/kexin/sedolisin	PREDICTED: Malus x domestica subtilisin-like protease SBT1.2 (LOC103448492), mRNA	XM_008387753.2
												GO:0042802	identical protein binding	IPR010259	Proteinase inhibitor I9
											Biological Process	GO:0006508	proteolysis	IPR015500	Peptidase S8, subtilisin-related
												GO:0043086	negative regulation of catalytic activity	IPR023827	Peptidase S8, subtilisin, Asp-active site
leaf mass per area	S3_18865039	3	18865039	3.05413e-07	18860039	18870039	NA
leaf mass per area	S3_18865048	3	18865048	3.05413e-07	18860048	18870048	NA
leaf mass per area	S3_18865054	3	18865054	2.27163e-07	18860054	18870054	NA
leaf mass per area	S3_18865092	3	18865092	1.98742e-07	18860092	18870092	NA
leaf mass per area	S6_6548794	6	6548794	2.7133e-07	6543794	6553794	1	MDP0000266305	10361	MDC002407.853	Cellular Component	GO:0005956	protein kinase CK2 complex	IPR000704	Casein kinase II, regulatory subunit	PREDICTED: Malus x domestica uncharacterized LOC103436951 (LOC103436951), mRNA	XM_008375406.2
											Molecular Function	GO:0019887	protein kinase regulator activity	IPR003409	MORN motif
														IPR016149	Casein kinase II, regulatory subunit, alpha-helical
														IPR016150	Casein kinase II, regulatory subunit, beta-sheet
leaf mass per area	S6_6765216	6	6765216	3.1605e-07	6760216	6770216	1	MDP0000166312	3598	MDC005357.467	Molecular Function	GO:0015171	amino acid transmembrane transporter activity	IPR002293	Amino acid/polyamine transporter I	Malus x domestica cultivar Evereste fire blight resistance locus LG12, complete sequence	HQ445899.1
											Cellular Component	GO:0016020	membrane	IPR015606	Cationic amino acid transporter
											Biological Process	GO:0003333	amino acid transmembrane transport
leaf mass per area	S7_14985838	7	14985838	2.69705e-07	14980838	14990838	1	MDP0000134641	6740	MDC004166.258	NA	NA	NA	NA	NA	PREDICTED: Malus x domestica ribosomal lysine N-methyltransferase set10 (LOC103439123), transcript variant X2, mRNA	XM_017333470.1
leaf mass per area	S8_7591799	8	7591799	2.79847e-07	7586799	7596799	1	MDP0000142597	3171	MDC022424.123	NA	NA	NA	NA	NA	PREDICTED: Malus x domestica D-glycerate 3-kinase, chloroplastic (LOC103440671), transcript variant X2, mRNA	XM_017334002.1
leaf mass per area	S9_18897545	9	18897545	1.92664e-07	18892545	18902545	1	MDP0000241908	984	MDC013173.323	NA	NA	NA	IPR003676	Auxin responsive SAUR protein	PREDICTED: Malus x domestica cytochrome c oxidase assembly protein cox19, mitochondrial-like (LOC103417296), transcript variant X2, mRNA	XM_008355486.2
leaf mass per area	S9_18897546	9	18897546	1.92664e-07	18892546	18902546	same as S9_18897545	MDP0000241908
width var	S1_5231105	1	5231105	1.4925e-09	5226105	5236105	1	MDP0000259316	2557	MDC010564.287	Molecular Function	GO:0003849	3-deoxy-7-phosphoheptulonate synthase activity	IPR002480	DAHP synthetase, class II	PREDICTED: Pyrus x bretschneideri phospho-2-dehydro-3-deoxyheptonate aldolase 2, chloroplastic-like (LOC103936340), mRNA	XM_009346180.1
											Biological Process	GO:0009073	aromatic amino acid family biosynthetic process
width var	S10_31172600	10	31172600	1.84874e-07	31167600	31177600	1	MDP0000328070	657	MDC003816.1014	NA	NA	NA	NA	NA	PREDICTED: Malus x domestica uncharacterized LOC103427559 (LOC103427559), transcript variant X3, ncRNA	XR_001789093.1
width var	S11_33287797	11	33287797	4.70904e-07	33282797	33292797	1	MDP0000948862	2118	MDC025926.44	Molecular Function	GO:0004672	protein kinase activity	IPR000719	Protein kinase, catalytic domain	PREDICTED: Malus x domestica L-type lectin-domain containing receptor kinase IX.1-like (LOC103448717), mRNA	XM_008387985.2
												GO:0005524	ATP binding	IPR001220	Legume lectin domain
												GO:0005488	binding	IPR002290	Serine/threonine- / dual-specificity protein kinase, catalytic domain
												GO:0004674	protein serine/threonine kinase activity	IPR008271	Serine/threonine-protein kinase, active site
												GO:0004713	protein tyrosine kinase activity	IPR008985	Concanavalin A-like lectin/glucanase
											Biological Process	GO:0006468	protein phosphorylation	IPR011009	Protein kinase-like domain
														IPR013320	Concanavalin A-like lectin/glucanase, subgroup
														IPR017441	Protein kinase, ATP binding site
														IPR020635	Tyrosine-protein kinase, catalytic domain
width var	S15_38493217	15	38493217	1.46175e-09	38488217	38498217	1	MDP0000406249	705	MDC018716.332	NA	NA	NA	IPR010686	Protein of unknown function DUF1264	PREDICTED: Malus x domestica oil body-associated protein 1A-like (LOC103401777), mRNA	XM_008340494.2
width var	S15_38493221	15	38493221	1.49258e-09	38488221	38498221	same as S15_38493217	MDP0000406249
width var	S17_23055349	17	23055349	9.33473e-10	23050349	23060349	1	MDP0000278380	14761	MDC006653.445	Molecular Function	GO:0004672	protein kinase activity	IPR000719	Protein kinase, catalytic domain	PREDICTED: Malus x domestica G-type lectin S-receptor-like serine/threonine-protein kinase At1g61500 (LOC103405759), transcript variant X1, mRNA	XM_008344782.2
												GO:0005524	ATP binding	IPR001245	Serine-threonine/tyrosine-protein kinase catalytic domain
												GO:0004674	protein serine/threonine kinase activity	IPR001938	Thaumatin, pathogenesis-related
												GO:0004713	protein tyrosine kinase activity	IPR002290	Serine/threonine- / dual-specificity protein kinase, catalytic domain
											Biological Process	GO:0006468	protein phosphorylation	IPR008271	Serine/threonine-protein kinase, active site
														IPR011009	Protein kinase-like domain
														IPR017949	Thaumatin, conserved site
														IPR020635	Tyrosine-protein kinase, catalytic domain
width var	S17_4084876	17	4084876	3.70824e-10	4079876	4089876	1	MDP0000544455	6778	MDC006525.390	Biological Process	GO:0008152	metabolic process	IPR002213	UDP-glucuronosyl/UDP-glucosyltransferase	PREDICTED: Malus x domestica UDP-glycosyltransferase 13-like (LOC103404481), mRNA	XM_008343398.2
							2	MDP0000253523	1371	MDC019190.228	Biological Process	GO:0008152	metabolic process	IPR002213	UDP-glucuronosyl/UDP-glucosyltransferase	PREDICTED: Malus x domestica UDP-glycosyltransferase 708C1-like (LOC103417071), mRNA	XM_017327225.1
width var	S18_51270468	18	51270468	1.0205e-07	51265468	51275468	NA
width var	S18_9197912	18	9197912	1.43995e-09	9192912	9202912	NA
width var	S3_7321723	3	7321723	1.2738e-09	7316723	7326723	1	MDP0000145529	3284	MDC011518.547	Cellular Component	GO:0016021	integral to membrane	IPR011701	Major facilitator superfamily	PREDICTED: Malus x domestica sodium-dependent phosphate transport protein 1, chloroplastic-like (LOC103418927), mRNA	XM_008357049.2
											Biological Process	GO:0055085	transmembrane transport	IPR016196	Major facilitator superfamily domain, general substrate transporter
														IPR020846	Major facilitator superfamily domain
width var	S6_21230247	6	21230247	1.29704e-09	21225247	21235247	1	MDP0000136052	1665	MDC001488.110	Molecular Function	GO:0005515	protein binding	IPR000225	Armadillo	PREDICTED: Malus x domestica U-box domain-containing protein 11 (LOC103437494), mRNA	XM_008375969.2
												GO:0005488	binding	IPR011989	Armadillo-like helical
														IPR016024	Armadillo-type fold
width var	S7_20529860	7	20529860	1.49388e-09	20524860	20534860	1	MDP0000318495	4217	MDC026832.14	Molecular Function	GO:0003677	DNA binding	IPR000164	Histone H3	PREDICTED: Malus x domestica histone H3-like centromeric protein HTR12 (LOC103439340), transcript variant X2, mRNA	XM_008377892.2
												GO:0005515	protein binding	IPR000626	Ubiquitin
											Cellular Component	GO:0000786	nucleosome	IPR007125	Histone core
											Biological Process	GO:0006334	nucleosome assembly	IPR009072	Histone-fold
														IPR019955	Ubiquitin supergroup
														IPR019956	Ubiquitin subgroup
width var	S7_20529908	7	20529908	1.49388e-09	20524908	20534908	same as S7_20529860	MDP0000318495
width var	S7_20529924	7	20529924	1.49388e-09	20524924	20534924	same as S7_20529860	MDP0000318495
width var	S8_9370617	8	9370617	1.19301e-09	9365617	9375617	1	MDP0000265371	10260	MDC001487.119	Molecular Function	GO:0004722	protein serine/threonine phosphatase activity	IPR000222	Protein phosphatase 2C, manganese/magnesium aspartate binding site	PREDICTED: Malus x domestica protein phosphatase 2C 77-like (LOC103440783), transcript variant X1, mRNA	XM_008379485.2
												GO:0004672	protein kinase activity	IPR000719	Protein kinase, catalytic domain
												GO:0005524	ATP binding	IPR000961	AGC-kinase, C-terminal
												GO:0004674	protein serine/threonine kinase activity	IPR001932	Protein phosphatase 2C-like
												GO:0003824	catalytic activity	IPR002290	Serine/threonine- / dual-specificity protein kinase, catalytic domain
												GO:0004713	protein tyrosine kinase activity	IPR008271	Serine/threonine-protein kinase, active site
											Biological Process	GO:0006470	protein dephosphorylation	IPR011009	Protein kinase-like domain
												GO:0006468	protein phosphorylation	IPR017441	Protein kinase, ATP binding site
											Cellular Component	GO:0008287	protein serine/threonine phosphatase complex	IPR020635	Tyrosine-protein kinase, catalytic domain
							2	MDP0000265372	5161	MDC001487.119	Molecular Function	GO:0008237	metallopeptidase activity	IPR001930	Peptidase M1, alanine aminopeptidase/leukotriene A4 hydrolase	PREDICTED: Malus x domestica aminopeptidase M1-like (LOC103440784), mRNA	XM_008379489.1
												GO:0008270	zinc ion binding	IPR014782	Peptidase M1, membrane alanine aminopeptidase, N-terminal
											Biological Process	GO:0006508	proteolysis	IPR024571	Domain of unknown function DUF3358
width var	S8_9370647	8	9370647	1.19301e-09	9365647	9375647	same as S8_9370617	MDP0000265371
							same as S8_9370617	MDP0000265372
