# Supplementary material for: Morphometrics Reveals Complex and Heritable Apple Leaf Shapes
Source: Front Plant Sci. 2018 Jan 4;8:2185. doi: 10.3389/fpls.2017.02185 (PMC5758599; doi:10.3389/fpls.2017.02185)
Supplement: Table S7 — Genomic prediction accuracies (r) for leaf phenotypes. r_avg represents the average correlation between observed and predicted phenotype scores, based on 5-fold cross-validation with 3 iterations. The standard deviation (r_sd) is also reported. These results are visualized in Figure S5A. [file Table7.CSV]

pheno_names	r_avg	r_sd
aspect ratio	0.518798166	0.044534412
aspect ratio var	0.051981507	0.046102278
length	0.230905998	0.056567094
length var	0.031207642	0.074022547
major	0.26198054	0.050194111
major var	-0.042610952	0.066530764
minor	0.491699329	0.059424174
minor var	0.047864293	0.062983458
surface area	0.430673947	0.050499437
surface area var	0.019056347	0.05872748
width	0.513943239	0.047990048
width var	0.018394184	0.065206183
dry weight	0.392194274	0.039518602
leaf mass per area	0.261386843	0.078774491
EFD PC1 (80.23%)	0.481648704	0.050296161
EFD PC2 (11.12%)	0.334678491	0.058297109
EFD PC3 (4.59%)	0.208596404	0.063676548
EFD PC4 (1.57%)	0.410394229	0.057664281
EFD PC5 (0.76%)	0.332111254	0.068615832
EFD PC6 (0.64%)	0.280553824	0.052280292
EFD PC7 (0.3%)	0.197677131	0.083417167
EFD PC8 (0.2%)	0.287536755	0.048264349
EFD PC9 (0.13%)	0.229730981	0.081334728
EFD PC10 (0.12%)	0.195320806	0.090228905
EFD PC11 (0.08%)	0.18998587	0.06314008
EFD PC12 (0.05%)	0.285208004	0.054919986
EFD PC13 (0.04%)	0.220379181	0.095470149
EFD PC14 (0.03%)	0.17789656	0.046988045
EFD PC15 (0.02%)	0.148825906	0.054815926
EFD PC16 (0.02%)	0.084487734	0.058338139
EFD PC17 (0.02%)	0.122733525	0.080110082
EFD PC18 (0.01%)	0.012240272	0.063835853
EFD PC19 (0.01%)	0.033276368	0.069412407
EFD PC20 (0.01%)	-0.003317475	0.064226408
EFD PC21 (0.01%)	0.057621749	0.05257938
EFD PC22 (0.01%)	0.069474331	0.069103312
EFD PC23 (<0.01%)	-0.027239634	0.053055402
EFD PC24 (<0.01%)	0.028157747	0.083318214
EFD PC25 (<0.01%)	0.037347199	0.055356552
EFD PC26 (<0.01%)	0.007901582	0.037422911
EFD PC27 (<0.01%)	0.010061637	0.065845599
EFD PC28 (<0.01%)	-0.060447067	0.08137774
EFD PC29 (<0.01%)	0.02417905	0.07116262
EFD PC30 (<0.01%)	0.06007013	0.044526199
EFD PC31 (<0.01%)	0.053677944	0.051461104
EFD PC32 (<0.01%)	0.059819081	0.052414159
EFD PC33 (<0.01%)	0.055959993	0.050306823
EFD PC34 (<0.01%)	0.063070321	0.074330919
EFD PC35 (<0.01%)	-0.041979602	0.05402793
EFD PC36 (<0.01%)	-0.023531894	0.047969182
EFD PC37 (<0.01%)	-0.098442196	0.068924906
EFD PC38 (<0.01%)	-0.001770551	0.052349547
EFD PC39 (<0.01%)	-0.025186072	0.047391577
EFD PC40 (<0.01%)	0.001192595	0.06339959
PH PC1 (62.2%)	0.467885652	0.05781484
PH PC2 (8.92%)	0.220764739	0.050321906
PH PC3 (5.91%)	0.509452687	0.055065295
PH PC4 (3.44%)	0.264684659	0.066902323
PH PC5 (2.19%)	0.432017314	0.047249859
PH PC6 (1.46%)	0.371161182	0.080566489
PH PC7 (1.37%)	0.176258137	0.052608399
PH PC8 (1.35%)	0.108602406	0.057582935
PH PC9 (1.09%)	0.335459205	0.064309775
PH PC10 (0.85%)	0.239887116	0.066498551
PH PC11 (0.68%)	0.028080245	0.071310578
PH PC12 (0.49%)	0.12483773	0.069703021
PH PC13 (0.47%)	0.155254548	0.077758122
PH PC14 (0.42%)	0.208229837	0.089769636
PH PC15 (0.35%)	0.113137525	0.080745839
PH PC16 (0.34%)	0.055761696	0.052431207
PH PC17 (0.3%)	0.06413402	0.042217103
PH PC18 (0.25%)	0.068293519	0.059995217
PH PC19 (0.23%)	0.033012959	0.044011728
PH PC20 (0.21%)	0.149602156	0.079284526
PH PC21 (0.19%)	0.136767809	0.052526952
PH PC22 (0.19%)	0.042032804	0.093956199
PH PC23 (0.17%)	0.097318202	0.078580115
PH PC24 (0.16%)	0.095129471	0.050805834
PH PC25 (0.15%)	0.125388207	0.070129895
PH PC26 (0.15%)	0.155661873	0.055977142
PH PC27 (0.13%)	0.165414286	0.059451142
PH PC28 (0.12%)	-0.066342788	0.075141897
PH PC29 (0.11%)	-0.030437363	0.067677829
PH PC30 (0.11%)	0.014611231	0.064768005
PH PC31 (0.11%)	0.016016425	0.050967805
PH PC32 (0.1%)	0.086953346	0.07347226
PH PC33 (0.1%)	0.065110599	0.044544186
PH PC34 (0.09%)	0.03411115	0.087825259
PH PC35 (0.09%)	-0.000490488	0.069392571
PH PC36 (0.08%)	0.028053295	0.056150385
PH PC37 (0.08%)	0.070672958	0.086551708
PH PC38 (0.08%)	-0.004281898	0.056075258
PH PC39 (0.08%)	0.076263298	0.082400729
PH PC40 (0.07%)	0.017750226	0.065293546
