# Supplementary material for: Morphometrics Reveals Complex and Heritable Apple Leaf Shapes
Source: Front Plant Sci. 2018 Jan 4;8:2185. doi: 10.3389/fpls.2017.02185 (PMC5758599; doi:10.3389/fpls.2017.02185)
Supplement: Table S8 — SNP heritability (h2) for leaf phenotypes. h2 represents the genetic variance (Vg) divided by the phenotypic variance (Vp). The standard error (SE) is also reported. These results are visualized in Figure 8. [file Table8.csv]

phenotype	Vg/Vp (h2)	SE
aspect ratio	0.75036	0.059256
aspect ratio var	0.011546	0.027545
length	0.440834	0.079343
length var	0.018533	0.025064
major	0.462855	0.07861
major var	1.00E-06	0.023405
minor	0.688708	0.064747
minor var	0.019993	0.026773
surface area	0.596139	0.071078
surface area var	0.024677	0.031633
width	0.708059	0.06413
width var	0.013236	0.026765
dry weight	0.552835	0.074545
leaf mass per area	0.39643	0.086448
efd PC1 (80.23%)	0.705664	0.063044
efd PC2 (11.12%)	0.490885	0.076015
efd PC3 (4.59%)	0.207702	0.066299
efd PC4 (1.57%)	0.606241	0.069714
efd PC5 (0.76%)	0.459763	0.074483
efd PC6 (0.64%)	0.320345	0.072884
efd PC7 (0.3%)	0.16039	0.053597
efd PC8 (0.2%)	0.271516	0.063492
efd PC9 (0.13%)	0.327137	0.074211
efd PC10 (0.12%)	0.156313	0.060502
efd PC11 (0.08%)	0.19534	0.059807
efd PC12 (0.05%)	0.277783	0.069224
efd PC13 (0.04%)	0.232339	0.06526
efd PC14 (0.03%)	0.22437	0.068251
efd PC15 (0.02%)	0.166073	0.064605
efd PC16 (0.02%)	0.079805	0.053975
efd PC17 (0.02%)	0.100051	0.050581
efd PC18 (0.01%)	0.00231	0.020523
efd PC19 (0.01%)	0.014507	0.023885
efd PC20 (0.01%)	1.00E-06	0.026471
efd PC21 (0.01%)	0.02161	0.028883
efd PC22 (0.01%)	0.042199	0.039985
efd PC23 (<0.01%)	1.00E-06	0.025026
efd PC24 (<0.01%)	0.021344	0.02944
efd PC25 (<0.01%)	0.015735	0.024784
efd PC26 (<0.01%)	0.027381	0.036993
efd PC27 (<0.01%)	1.00E-06	0.021886
efd PC28 (<0.01%)	1.00E-06	0.026114
efd PC29 (<0.01%)	0.001651	0.024919
efd PC30 (<0.01%)	0.024309	0.032213
efd PC31 (<0.01%)	0.031198	0.035917
efd PC32 (<0.01%)	0.027337	0.032908
efd PC33 (<0.01%)	0.011915	0.026559
efd PC34 (<0.01%)	0.019448	0.024683
efd PC35 (<0.01%)	1.00E-06	0.024871
efd PC36 (<0.01%)	1.00E-06	0.023387
efd PC37 (<0.01%)	1.00E-06	0.029965
efd PC38 (<0.01%)	1.00E-06	0.028305
efd PC39 (<0.01%)	1.00E-06	0.023392
efd PC40 (<0.01%)	1.00E-06	0.02571
ph PC1 (62.2%)	0.651613	0.065538
ph PC2 (8.92%)	0.315891	0.074085
ph PC3 (5.91%)	0.574223	0.06875
ph PC4 (3.44%)	0.428867	0.077873
ph PC5 (2.19%)	0.608344	0.069222
ph PC6 (1.46%)	0.48276	0.073905
ph PC7 (1.37%)	0.208356	0.066066
ph PC8 (1.35%)	0.140463	0.062373
ph PC9 (1.09%)	0.349702	0.074201
ph PC10 (0.85%)	0.33055	0.078354
ph PC11 (0.68%)	0.04162	0.040398
ph PC12 (0.49%)	0.16563	0.067307
ph PC13 (0.47%)	0.125814	0.053118
ph PC14 (0.42%)	0.226161	0.067424
ph PC15 (0.35%)	0.102802	0.051965
ph PC16 (0.34%)	0.052619	0.047474
ph PC17 (0.3%)	0.066447	0.05136
ph PC18 (0.25%)	0.042956	0.041153
ph PC19 (0.23%)	1.00E-06	0.029872
ph PC20 (0.21%)	0.127851	0.052536
ph PC21 (0.19%)	0.092199	0.04857
ph PC22 (0.19%)	0.024279	0.033977
ph PC23 (0.17%)	0.053535	0.038813
ph PC24 (0.16%)	0.048484	0.034331
ph PC25 (0.15%)	0.112062	0.053087
ph PC26 (0.15%)	0.2521	0.073483
ph PC27 (0.13%)	0.129597	0.052673
ph PC28 (0.12%)	1.00E-06	0.033166
ph PC29 (0.11%)	1.00E-06	0.023473
ph PC30 (0.11%)	0.028318	0.035819
ph PC31 (0.11%)	0.003687	0.025757
ph PC32 (0.1%)	0.063151	0.041831
ph PC33 (0.1%)	0.043904	0.039771
ph PC34 (0.09%)	0.024346	0.029446
ph PC35 (0.09%)	1.00E-06	0.028239
ph PC36 (0.08%)	0.038108	0.038775
ph PC37 (0.08%)	0.02646	0.031733
ph PC38 (0.08%)	1.00E-06	0.027034
ph PC39 (0.08%)	0.083509	0.052613
ph PC40 (0.07%)	0.017375	0.027513
